# Supplementary material for: Immunostimulatory effects of Streptococcus sanguinis extracellular membrane vesicles protect oral gingival epithelial cells from periodontal pathobiont damage
Source: Infect Immun. 2025 Feb 19;93(3):e00535-24. doi: 10.1128/iai.00535-24 (PMC11895462; doi:10.1128/iai.00535-24)
Supplement: Table S1 — General statistics of RNAseq data set from TIGK cells inoculated with SK36 EMVs, 24 hpi. [file iai.00535-24-s0003.xlsx]

## Sheet: Read aligned
Sample Name	M Seqs	% GC	% Reads PF	% Aligned	% Dups	% rRNA	% Assigned	M Assigned	Numbers of genes detected
PBS_1	54.2	0.46	0.993	0.943	0.264	0.0039	0.524	27.5	27823
PBS_2	46.8	0.45	0.992	0.952	0.254	0.0042	0.527	24	26996
PBS_3	48	0.46	0.993	0.951	0.276	0.0029	0.542	25.3	27127
SK36_1	47.9	0.45	0.99	0.953	0.247	0.0026	0.524	24.4	26967
SK36_2	54.1	0.48	0.986	0.948	0.316	0.0021	0.541	28.2	27242
SK36_3	56.9	0.47	0.992	0.947	0.299	0.0062	0.551	30.5	27767
