# Supplementary material for: Immunostimulatory effects of Streptococcus sanguinis extracellular membrane vesicles protect oral gingival epithelial cells from periodontal pathobiont damage
Source: Infect Immun. 2025 Feb 19;93(3):e00535-24. doi: 10.1128/iai.00535-24 (PMC11895462; doi:10.1128/iai.00535-24)
Supplement: Table S2 — List of all significantly differentially regulated genes and DEseq2 output (Padj < 0.05) from RNAseq data set from TIGK cells inoculated with SK36 EMVs, 24 hpi. [file iai.00535-24-s0004.xlsx]

## Sheet: Sheet1
Gene Name		Summary	baseMean	log2FoldChange PBS/SK36	lfcSE	stat	pvalue	padj	Control	Treatment	lfcShrink	Gene ID	Mapped ID	Gene name	PANTHER family/subfamily	PANTHER protein class	Species
HEPHL1	hephaestin like 1	Enables ferroxidase activity. Involved in cellular iron ion homeostasis. Predicted to be integral component of membrane. Predicted to be active in plasma membrane.	796.2	-3.77894	0.191421	-16.6854	1.6736e-62	3.77598e-58	208.936	1047.81	-3.7111	HUMAN|HGNC=30477|UniProtKB=Q6MZM0	HEPHL1	Ferroxidase HEPHL1;HEPHL1;PTN002542385;orthologs	FERROXIDASE HEPHL1 (PTHR11709:SF233)	oxidase(PC00175)	Homo sapiens
CXCL1	C-X-C motif chemokine ligand 1	This antimicrobial gene encodes a member of the CXC subfamily of chemokines. The encoded protein is a secreted growth factor that signals through the G-protein coupled receptor, CXC receptor 2. This protein plays a role in inflammation and as a chemoattractant for neutrophils. Aberrant expression of this protein is associated with the growth and progression of certain tumors.	687.062	-2.54978	0.165214	-11.8923	1.29708e-32	1.46324e-28	296.086	904.167	-2.508	HUMAN|HGNC=4602|UniProtKB=P09341	CXCL1	Growth-regulated alpha protein;CXCL1;PTN002468774;orthologs	GROWTH-REGULATED ALPHA PROTEIN (PTHR12015:SF194)	cytokine(PC00083)	Homo sapiens
CSF3	colony stimulating factor 3	The encoded cytokine controls the production, differentiation, and function of granulocytes. Granulocytes are a type of white blood cell that are part of the innate immune response	360.239	-3.50478	0.250142	-11.6725	1.76182e-31	1.32501e-27	120.87	455.244	-3.39735	HUMAN|HGNC=2438|UniProtKB=P09919	CSF3	Granulocyte colony-stimulating factor;CSF3;PTN002471210;orthologs	GRANULOCYTE COLONY-STIMULATING FACTOR (PTHR10511:SF2)		Homo sapiens
IL1R2	interleukin 1 receptor type 2	This protein binds interleukin alpha (IL1A), interleukin beta (IL1B), and interleukin 1 receptor, type I(IL1R1/IL1RA), and acts as a decoy receptor that inhibits the activity of its ligands. Interleukin 4 (IL4) is reported to antagonize the activity of interleukin 1 by inducing the expression and release of this cytokine.	146.085	-4.64888	0.379815	-10.6996	1.02166e-26	5.76266e-23	51.6332	171.41	-4.33918	HUMAN|HGNC=5994|UniProtKB=P27930	IL1R2	Interleukin-1 receptor type 2;IL1R2;PTN002484217;orthologs	INTERLEUKIN-1 RECEPTOR TYPE 2 (PTHR11890:SF3)	transmembrane signal receptor(PC00197)	Homo sapiens
ALDH1A3	aldehyde dehydrogenase 1 family member A3	This gene encodes an aldehyde dehydrogenase enzyme that uses retinal as a substrate. Mutations in this gene have been associated with microphthalmia, isolated 8, and expression changes have also been detected in tumor cells.	9047.18	-2.71467	0.207334	-10.2717	9.45306e-25	4.2656e-21	3250.58	12199.4	-2.64908	HUMAN|HGNC=409|UniProtKB=P47895	ALDH1A3	Aldehyde dehydrogenase family 1 member A3;ALDH1A3;PTN002482030;orthologs	ALDEHYDE DEHYDROGENASE FAMILY 1 MEMBER A3 (PTHR11699:SF209)	dehydrogenase(PC00092)	Homo sapiens
IFI44L	interferon induced protein 44 like	Predicted to enable GTP binding activity. Involved in defense response to virus. Predicted to be located in cytoplasm	3208.38	2.39737	0.184226	9.83777	7.74077e-23	2.91079e-19	4281.14	1360.5	2.34358	HUMAN|HGNC=17817|UniProtKB=Q53G44	IFI44L	Interferon-induced protein 44-like;IFI44L;PTN002494424;orthologs	INTERFERON-INDUCED PROTEIN 44-LIKE (PTHR14241:SF2)		Homo sapiens
S100A7	S100 calcium binding protein A7	The protein is overexpressed in hyperproliferative skin diseases, exhibits antimicrobial activities against bacteria and induces immunomodulatory activities	134.726	-3.55251	0.323217	-9.18116	4.26465e-20	1.37456e-16	59.0917	162.707	-3.37363	HUMAN|HGNC=10497|UniProtKB=P31151	S100A7	Protein S100-A7;S100A7;PTN002481275;orthologs	PROTEIN S100-A7 (PTHR11639:SF128)	calmodulin-related(PC00061)	Homo sapiens
DSG1	desmoglein 1	Desmogleins, along with desmocollins, are cadherin-like transmembrane glycoproteins that are major components of the desmosome. Desmosomes are cell-cell junctions that help resist shearing forces and are found in high concentrations in cells subject to mechanical stress. This gene is found in a cluster with other desmoglein family members on chromosome 18	3719.18	2.08086	0.166697	8.97355	2.87097e-19	8.09685e-16	4902.61	1813.93	2.03143	HUMAN|HGNC=3048|UniProtKB=Q02413	DSG1	Desmoglein-1;DSG1;PTN002513167;orthologs	DESMOGLEIN-1 (PTHR24025:SF9)	cadherin(PC00057)	Homo sapiens
IFIT1	interferon induced protein with tetratricopeptide repeats	This gene encodes a protein containing tetratricopeptide repeats that was originally identified as induced upon treatment with interferon. The encoded protein may inhibit viral replication and translational initiation	3288.52	2.50046	0.224042	8.54958	1.2354e-17	3.09702e-14	4362.71	1318.52	2.42175	HUMAN|HGNC=5407|UniProtKB=P09914	IFIT1	Interferon-induced protein with tetratricopeptide repeats 1;IFIT1;PTN002469623;orthologs	INTERFERON-INDUCED PROTEIN WITH TETRATRICOPEPTIDE REPEATS 1 (PTHR10271:SF16)	defense/immunity protein(PC00090)	Homo sapiens
BBOX1	gamma-butyrobetaine hydroxylase 1	This gene encodes gamma butyrobetaine hydroxylase which catalyzes the formation of L-carnitine from gamma-butyrobetaine, the last step in the L-carnitine biosynthetic pathway. Carnitine is essential for the transport of activated fatty acids across the mitochondrial membrane during mitochondrial beta-oxidation	180.202	2.64999	0.243014	8.49742	1.93852e-17	4.37369e-14	220.934	90.4866	2.55887	HUMAN|HGNC=964|UniProtKB=O75936	BBOX1	Gamma-butyrobetaine dioxygenase;BBOX1;PTN002473181;orthologs	GAMMA-BUTYROBETAINE DIOXYGENASE (PTHR10696:SF33)	hydroxylase(PC00122)	Homo sapiens
IL36G	interleukin 36 gamma	The protein encoded by this gene is a member of the interleukin 1 cytokine family. The activity of this cytokine is mediated by interleukin 1 receptor-like 2 (IL1RL2/IL1R-rp2), and is specifically inhibited by interleukin 1 family, member 5 (IL1F5/IL-1 delta). Interferon-gamma, tumor necrosis factor-alpha and interleukin 1, beta (IL1B) are reported to stimulate the expression of this cytokine in …	854.853	-2.47031	0.222985	-8.45485	2.7944e-17	5.73157e-14	367.82	1121.74	-2.39186	HUMAN|HGNC=15741|UniProtKB=Q9NZH8	IL36G	Interleukin-36 gamma;IL36G;PTN002467818;orthologs	INTERLEUKIN-36 GAMMA (PTHR10078:SF27)	interleukin superfamily(PC00128)	Homo sapiens
MMP1	matrix metallopeptidase 1	This gene encodes a member of the peptidase M10 family of matrix metalloproteinases (MMPs). Proteins in this family are involved in the breakdown of extracellular matrix in normal physiological processes, such as embryonic development, reproduction, and tissue remodeling, as well as in disease processes, such as arthritis and metastasis. The encoded preproprotein is proteolytically processed to g…	3259.28	-2.33531	0.208152	-8.40879	4.14255e-17	7.78868e-14	1409.93	4328.47	-2.26472	HUMAN|HGNC=7155|UniProtKB=P03956	MMP1	Interstitial collagenase;MMP1;PTN002469008;orthologs	INTERSTITIAL COLLAGENASE (PTHR10201:SF151)	metalloprotease(PC00153)	Homo sapiens
MX1	MX dynamin like GTPase 1	This gene encodes a guanosine triphosphate (GTP)-metabolizing protein that participates in the cellular antiviral response. The encoded protein is induced by type I and type II interferons and antagonizes the replication process of several different RNA and DNA viruses	11658	2.06065	0.175887	8.38973	4.87273e-17	8.45681e-14	15348.1	5679.36	2.00487	HUMAN|HGNC=7532|UniProtKB=P20591	MX1	Interferon-induced GTP-binding protein Mx1;MX1;PTN002480286;orthologs	INTERFERON-INDUCED GTP-BINDING PROTEIN MX1 (PTHR11566:SF217)	membrane traffic protein(PC00150)	Homo sapiens
CXCL8	C-X-C motif chemokine ligand 8	The encoded protein is commonly referred to as interleukin-8 (IL-8). IL-8 is secreted by mononuclear macrophages, neutrophils, eosinophils, T lymphocytes, epithelial cells, and fibroblasts. It functions as a chemotactic factor by guiding the neutrophils to the site of infection. IL-8 also participates with other cytokines in the proinflammatory signaling cascade and plays a role in systemic infla…	621.918	-2.44878	0.223301	-8.34647	7.0336e-17	1.13352e-13	276.766	812.465	-2.36969	HUMAN|HGNC=6025|UniProtKB=P10145	CXCL8	Interleukin-8;CXCL8;PTN002468766;orthologs	INTERLEUKIN-8 (PTHR12015:SF211)	cytokine(PC00083)	Homo sapiens
GFPT2	glutamine-fructose-6-phosphate transaminase 2	Predicted to enable glutamine-fructose-6-phosphate transaminase (isomerizing) activity. Predicted to be involved in UDP-N-acetylglucosamine metabolic process; fructose 6-phosphate metabolic process; and protein N-linked glycosylation	291.595	-2.29311	0.217039	-7.87008	3.54428e-15	5.33106e-12	150.277	369.566	-2.21493	HUMAN|HGNC=4242|UniProtKB=O94808	GFPT2	Glutamine--fructose-6-phosphate aminotransferase [isomerizing] 2;GFPT2;PTN002475098;orthologs	GLUTAMINE--FRUCTOSE-6-PHOSPHATE AMINOTRANSFERASE [ISOMERIZING] 2 (PTHR10937:SF10)	transaminase(PC00216)	Homo sapiens
IL6	interleukin 6	This gene encodes a cytokine that functions in inflammation and the maturation of B cells. In addition, the encoded protein has been shown to be an endogenous pyrogen capable of inducing fever in people with autoimmune diseases or infections. The protein is primarily produced at sites of acute and chronic inflammation, where it is secreted into the serum and induces a transcriptional inflammatory…	85.8879	-3.0143	0.316836	-7.66737	1.75558e-14	2.32996e-11	47.9507	100.201	-2.85718	HUMAN|HGNC=6018|UniProtKB=P05231	IL6	Interleukin-6;IL6;PTN002554292;orthologs	INTERLEUKIN-6 (PTHR48406:SF1)		Homo sapiens
MX2	MX dynamin like GTPase 2	The protein encoded by this gene has a nuclear and a cytoplasmic form and is a member of both the dynamin family and the family of large GTPases. The nuclear form is localized in a granular pattern in the heterochromatin region beneath the nuclear envelope. A nuclear localization signal (NLS) is present at the amino terminal end of the nuclear form but is lacking in the cytoplasmic form due to us…	1253.11	2.23022	0.214554	7.66808	1.74592e-14	2.32996e-11	1616.34	588.179	2.15201	HUMAN|HGNC=7533|UniProtKB=P20592	MX2	Interferon-induced GTP-binding protein Mx2;MX2;PTN002480285;orthologs	INTERFERON-INDUCED GTP-BINDING PROTEIN MX2 (PTHR11566:SF46)	membrane traffic protein(PC00150)	Homo sapiens
IL24	Interleukin 24	This gene encodes a member of the IL10 family of cytokines. It was identified as a gene induced during terminal differentiation in melanoma cells. The protein encoded by this gene can induce apoptosis selectively in various cancer cells. Overexpression of this gene leads to elevated expression of several GADD family genes, which correlates with the induction of apoptosis	608.443	-2.72883	0.280428	-7.64485	2.09187e-14	2.62204e-11	239.547	792.808	-2.60703	HUMAN|HGNC=11346|UniProtKB=Q13007	IL24	Interleukin-24;IL24;PTN008935621;orthologs	INTERLEUKIN-24 (PTHR48394:SF3)		Homo sapiens
LINC01127	long intergenic non-protein coding RNA 1127		76.8388	-4.52613	0.516506	-7.63037	2.3408e-14	2.77964e-11	35.114	82.7291	-3.99562
SLC7A2	solute carrier family 7 member 2	The protein encoded by this gene is a cationic amino acid transporter and a member of the APC (amino acid-polyamine-organocation) family of transporters. The encoded membrane protein is responsible for the cellular uptake of arginine, lysine and ornithine	2843.32	-2.12239	0.203424	-7.55757	4.1067e-14	4.56077e-11	1354.32	3738.22	-2.04906	HUMAN|HGNC=11060|UniProtKB=P52569	SLC7A2	Cationic amino acid transporter 2;SLC7A2;PTN002534894;orthologs	CATIONIC AMINO ACID TRANSPORTER 2 (PTHR43243:SF35)	amino acid transporter(PC00046)	Homo sapiens
TNIP3	TNFAIP3 interacting protein 3	Enables polyubiquitin modification-dependent protein binding activity. Involved in cellular response to lipopolysaccharide; negative regulation of I-kappaB kinase/NF-kappaB signaling; and toll-like receptor signaling pathway.	177.493	-2.24619	0.21993	-7.55326	4.24502e-14	4.56077e-11	100.529	218.866	-2.16433	HUMAN|HGNC=19315|UniProtKB=Q96KP6	TNIP3	TNFAIP3-interacting protein 3;TNIP3;PTN002528130;orthologs	TNFAIP3-INTERACTING PROTEIN 3 (PTHR31882:SF2)		Homo sapiens
IL1B	interleukin 1 beta	The protein encoded by this gene is a member of the interleukin 1 cytokine family. This cytokine is produced by activated macrophages as a proprotein, which is proteolytically processed to its active form by caspase 1 (CASP1/ICE). This cytokine is an important mediator of the inflammatory response, and is involved in a variety of cellular activities, including cell proliferation, differentiation,…	2934.38	-2.38079	0.240896	-7.45461	9.01322e-14	9.24347e-11	1225.05	3915.78	-2.28628	HUMAN|HGNC=5992|UniProtKB=P01584	IL1B	Interleukin-1 beta;IL1B;PTN002552415;orthologs	INTERLEUKIN-1 BETA (PTHR10078:SF30)	interleukin superfamily(PC00128)	Homo sapiens
PRICKLE1	prickle planar cell polarity protein 1	This gene encodes a nuclear receptor that may be a negative regulator of the Wnt/beta-catenin signaling pathway. The encoded protein localizes to the nuclear membrane and has been implicated in the nuclear trafficking of the transcription repressors REST/NRSF and REST4	815.623	1.66076	0.146207	7.3578	1.86965e-13	1.83405e-10	1039.52	488.743	1.61414	HUMAN|HGNC=17019|UniProtKB=Q96MT3	PRICKLE1	Prickle-like protein 1;PRICKLE1;PTN002516869;orthologs	PRICKLE-LIKE PROTEIN 1 (PTHR24211:SF15)	scaffold/adaptor protein(PC00226)	Homo sapiens
DIO2	iodothyronine deiodinase 2	The protein encoded by this gene belongs to the iodothyronine deiodinase family. It catalyzes the conversion of prohormone thyroxine (3,5,3',5'-tetraiodothyronine, T4) to the bioactive thyroid hormone (3,5,3'-triiodothyronine, T3) by outer ring 5'-deiodination. This gene is widely expressed, including in thyroid and brain. It is thought to be responsible for the 'local' production of T3, and thus…	147.892	2.70164	0.289262	7.31738	2.52863e-13	2.37712e-10	177.78	75.8414	2.57144	HUMAN|HGNC=2884|UniProtKB=Q92813	DIO2	Type II iodothyronine deiodinase;DIO2;PTN002483048;orthologs	TYPE II IODOTHYRONINE DEIODINASE (PTHR11781:SF20)	metabolite interconversion enzyme(PC00262)	Homo sapiens
CTSV	cathepsin V	The protein encoded by this gene, a member of the peptidase C1 family, is a lysosomal cysteine proteinase that may play an important role in corneal physiology. This gene is expressed in colorectal and breast carcinomas but not in normal colon, mammary gland, or peritumoral tissues, suggesting a possible role for this gene in tumor processes.	2564.39	1.58427	0.140812	7.09647	1.27986e-12	1.15505e-09	3291.57	1539.14	1.53958	HUMAN|HGNC=2538|UniProtKB=O60911	CTSV	Cathepsin L2;CTSV;PTN002487969;orthologs	CATHEPSIN L2 (PTHR12411:SF57)	cysteine protease(PC00081)	Homo sapiens
DSC1	desmocollin 1	The protein encoded by this gene is a calcium-dependent glycoprotein that is a member of the desmocollin subfamily of the cadherin superfamily. These desmosomal family members, along with the desmogleins, are found primarily in epithelial cells where they constitute the adhesive proteins of the desmosome cell-cell junction and are required for cell adhesion and desmosome formation	57.3754	2.98161	0.344211	6.96261	3.34035e-12	2.89865e-09	65.3205	35.8809	2.79599	HUMAN|HGNC=3035|UniProtKB=Q08554	DSC1	Desmocollin-1;DSC1;PTN002513170;orthologs	DESMOCOLLIN-1 (PTHR24025:SF8)	cadherin(PC00057)	Homo sapiens
OAS1	2'-5'-oligoadenylate synthetase 1	This interferon-induced gene encodes a protein that synthesizes 2',5'-oligoadenylates (2-5As). This protein plays a key role in innate cellular antiviral response, and has been implicated in other cellular processes like cell growth and apoptosis. Alternative splicing results in multiple transcript variants with different enzymatic activities. Polymorphisms in this gene have been associated with …	1821.68	1.85269	0.183287	6.91642	4.63206e-12	3.87069e-09	2348.52	987.432	1.78519	HUMAN|HGNC=8086|UniProtKB=P00973	OAS1	2'-5'-oligoadenylate synthase 1;OAS1;PTN002477654;orthologs	2'-5'-OLIGOADENYLATE SYNTHASE 1 (PTHR11258:SF13)	nucleotidyltransferase(PC00174)	Homo sapiens
STAT1	signal transducer and activator of transcription 1	The protein encoded by this gene is a member of the STAT protein family. In response to cytokines and growth factors, STAT family members are phosphorylated by the receptor associated kinases, and then form homo- or heterodimers that translocate to the cell nucleus where they act as transcription activators. The protein encoded by this gene can be activated by various ligands including interferon…	14691.8	1.55133	0.141182	6.8446	7.66877e-12	6.17939e-09	18899.1	8834.33	1.50578	HUMAN|HGNC=11362|UniProtKB=P42224	STAT1	Signal transducer and activator of transcription 1-alpha_beta;STAT1;PTN002483235;orthologs	SIGNAL TRANSDUCER AND ACTIVATOR OF TRANSCRIPTION 1-ALPHA_BETA (PTHR11801:SF18)	Rel homology transcription factor(PC00252)	Homo sapiens
CHST2	carbohydrate sulfotransferase 2	This locus encodes a sulfotransferase protein. The encoded enzyme catalyzes the sulfation of a nonreducing N-acetylglucosamine residue, and may play a role in biosynthesis of 6-sulfosialyl Lewis X antigen	310.445	-1.96991	0.203511	-6.80507	1.00997e-11	7.8576e-09	177.37	389.249	-1.89083	HUMAN|HGNC=1970|UniProtKB=Q9Y4C5	CHST2	Carbohydrate sulfotransferase 2;CHST2;PTN002473212;orthologs	CARBOHYDRATE SULFOTRANSFERASE 2 (PTHR10704:SF3)	transferase(PC00220)	Homo sapiens
CXCL3	C-X-C motif chemokine ligand 3	This antimicrobial gene encodes a member of the CXC subfamily of chemokines. The encoded protein is a secreted growth factor that signals through the G-protein coupled receptor, CXC receptor 2. This protein plays a role in inflammation and as a chemoattractant for neutrophils	132.875	-2.47847	0.284945	-6.64504	3.0314e-11	2.27981e-08	74.1643	158.092	-2.34721	HUMAN|HGNC=4604|UniProtKB=P19876	CXCL3	C-X-C motif chemokine 3;CXCL3;PTN002468775;orthologs	C-X-C MOTIF CHEMOKINE 3 (PTHR12015:SF210)	cytokine(PC00083)	Homo sapiens
IL13RA2		It is reported to play a role in the internalization of IL13	47.424	-3.29293	0.407808	-6.6402	3.13268e-11	2.27999e-08	30.2119	52.9982	-3.02414	HUMAN|HGNC=5975|UniProtKB=Q14627	IL13RA2	Interleukin-13 receptor subunit alpha-2;IL13RA2;PTN002507115;orthologs	INTERLEUKIN-13 RECEPTOR SUBUNIT ALPHA-2 (PTHR23036:SF101)	transmembrane signal receptor(PC00197)	Homo sapiens
KRT75	KRT75	This gene is a member of the type II keratin family clustered on the long arm of chromosome 12. Type I and type II keratins heteropolymerize to form intermediate-sized filaments in the cytoplasm of epithelial cells. This gene is expressed in the companion layer, upper germinative matrix region of the hair follicle, and medulla of the hair shaft. The encoded protein plays an essential role in hair…	1374.83	1.63639	0.166064	6.33125	2.43187e-10	1.71462e-07	1759.25	814.389	1.57525	HUMAN|HGNC=24431|UniProtKB=O95678	KRT75	Keratin, type II cytoskeletal 75;KRT75;PTN002509652;orthologs	KERATIN, TYPE II CYTOSKELETAL 75 (PTHR45616:SF13)		Homo sapiens
HCAR3	hydroxycarboxylic acid receptor 3	Predicted to enable GTP binding activity and purinergic nucleotide receptor activity. Predicted to be involved in G protein-coupled receptor signaling pathway. Located in cell junction.	168.984	-1.94859	0.217737	-6.26255	3.78733e-10	2.58939e-07	104.846	205.734	-1.85647	HUMAN|HGNC=16824|UniProtKB=P49019	HCAR3	Hydroxycarboxylic acid receptor 3;HCAR3;PTN002517337;orthologs	HYDROXYCARBOXYLIC ACID RECEPTOR 3 (PTHR46048:SF5)	G-protein coupled receptor(PC00021)	Homo sapiens
PARP9	poly(ADP-ribose) polymerase family member 9	Enables several functions, including ADP-D-ribose binding activity; NAD+ ADP-ribosyltransferase activity; and STAT family protein binding activity. Involved in several processes, including positive regulation of nitrogen compound metabolic process; regulation of defense response; and regulation of gene expression. Located in several cellular components, including mitochondrion; nucleoplasm; and s…	2955.73	1.44045	0.139526	6.13115	8.7247e-10	5.78961e-07	3736.91	1876.92	1.3941	HUMAN|HGNC=24118|UniProtKB=Q8IXQ6	PARP9	Protein mono-ADP-ribosyltransferase PARP9;PARP9;PTN002494684;orthologs	PROTEIN MONO-ADP-RIBOSYLTRANSFERASE PARP9 (PTHR14453:SF70)		Homo sapiens
VNN3	vannin 3	This gene is the central gene in a cluster of three vanin genes on chromosome 6q23-q24	31.5254	-3.851	0.540517	-6.04235	1.51883e-09	9.7908e-07	21.6609	34.4144	-3.34564
XAF1	XIAP associated factor 1	This gene encodes a protein which binds to and counteracts the inhibitory effect of a member of the IAP (inhibitor of apoptosis) protein family. IAP proteins bind to and inhibit caspases which are activated during apoptosis. The proportion of IAPs and proteins which interfere with their activity, such as the encoded protein, affect the progress of the apoptosis signaling pathway.	2426.77	1.62209	0.174817	5.93243	2.98492e-09	1.87072e-06	3083.58	1438.08	1.55375	HUMAN|HGNC=30932|UniProtKB=Q6GPH4	XAF1	XIAP-associated factor 1;XAF1;PTN002497361;orthologs	XIAP-ASSOCIATED FACTOR 1 (PTHR16295:SF17)		Homo sapiens
SP110	SP110 nuclear body protein	The nuclear body is a multiprotein complex that may have a role in the regulation of gene transcription. This gene is a member of the SP100/SP140 family of nuclear body proteins and encodes a leukocyte-specific nuclear body component. The protein can function as an activator of gene transcription and may serve as a nuclear hormone receptor coactivator. In addition, it has been suggested that the …	1943.66	1.46179	0.14856	5.90189	3.59352e-09	2.19127e-06	2453.6	1229.38	1.40954	HUMAN|HGNC=5401|UniProtKB=Q9HB58	SP110	Sp110 nuclear body protein;SP110;PTN002492292;orthologs	SP110 NUCLEAR BODY PROTEIN (PTHR46386:SF7)		Homo sapiens
CYP27B1	cytochrome P450 family 27 subfamily B member 1	This gene encodes a member of the cytochrome P450 superfamily of enzymes. The cytochrome P450 proteins are monooxygenases which catalyze many reactions involved in drug metabolism and synthesis of cholesterol, steroids and other lipids. The protein encoded by this gene localizes to the inner mitochondrial membrane where it hydroxylates 25-hydroxyvitamin D3 at the 1alpha position. This reaction sy…	541.021	-1.64928	0.180657	-5.89115	3.83506e-09	2.27701e-06	330.538	681.032	-1.57703	HUMAN|HGNC=2606|UniProtKB=O15528	CYP27B1	25-hydroxyvitamin D-1 alpha hydroxylase, mitochondrial;CYP27B1;PTN002518062;orthologs	25-HYDROXYVITAMIN D-1 ALPHA HYDROXYLASE, MITOCHONDRIAL (PTHR24291:SF3)	oxygenase(PC00177)	Homo sapiens
MAP2	microtubule associated protein 2	This gene encodes a protein that belongs to the microtubule-associated protein family. The proteins of this family are thought to be involved in microtubule assembly, which is an essential step in neurogenesis. The products of similar genes in rat and mouse are neuron-specific cytoskeletal proteins that are enriched in dentrites, implicating a role in determining and stabilizing dentritic shape d…	599.757	1.86421	0.218271	5.86064	4.61076e-09	2.66738e-06	764.47	333.128	1.76761	HUMAN|HGNC=6839|UniProtKB=P11137	MAP2	Microtubule-associated protein 2;MAP2;PTN002479591;orthologs	MICROTUBULE-ASSOCIATED PROTEIN 2 (PTHR11501:SF15)	non-motor microtubule binding protein(PC00166)	Homo sapiens
KRT4	kertin 4	The type II cytokeratins consist of basic or neutral proteins which are arranged in pairs of heterotypic keratin chains coexpressed during differentiation of simple and stratified epithelial tissues. This type II cytokeratin is specifically expressed in differentiated layers of the mucosal and esophageal epithelia with family member KRT13.	77.9757	3.20528	0.44806	5.84805	4.97379e-09	2.80521e-06	86.57	41.7111	2.88271	HUMAN|HGNC=6441|UniProtKB=P19013	KRT4	Keratin, type II cytoskeletal 4;KRT4;PTN002509685;orthologs	KERATIN, TYPE II CYTOSKELETAL 4 (PTHR45616:SF3)		Homo sapiens
SOCS3	suppressor of cytokine signaling 3	This gene encodes a member of the STAT-induced STAT inhibitor (SSI), also known as suppressor of cytokine signaling (SOCS), family. SSI family members are cytokine-inducible negative regulators of cytokine signaling. The expression of this gene is induced by various cytokines, including IL6, IL10, and interferon (IFN)-gamma. The protein encoded by this gene can bind to JAK2 kinase, and inhibit th…	418.705	-1.77696	0.203964	-5.84395	5.09767e-09	2.80521e-06	249.083	522.104	-1.68946	HUMAN|HGNC=19391|UniProtKB=O14543	SOCS3	Suppressor of cytokine signaling 3;SOCS3;PTN002549627;orthologs	SUPPRESSOR OF CYTOKINE SIGNALING 3 (PTHR10155:SF11)	kinase modulator(PC00140)	Homo sapiens
AC025580.2			38.6479	-3.09143	0.433064	-5.78766	7.13722e-09	3.83404e-06	26.5794	42.663	-2.79201	HUMAN|HGNC=28762|UniProtKB=Q9BVQ7	AC025580	Spermatogenesis-associated protein 5-like protein 1;SPATA5L1;PTN002507768;orthologs	SPERMATOGENESIS-ASSOCIATED PROTEIN 5-LIKE PROTEIN 1 (PTHR23077:SF117)	primary active transporter(PC00068)	Homo sapiens
TFPI2	tissue factor pathway inhibitor 2	This gene encodes a member of the Kunitz-type serine proteinase inhibitor family. The protein can inhibit a variety of serine proteases including factor VIIa/tissue factor, factor Xa, plasmin, trypsin, chymotryspin and plasma kallikrein. This gene has been identified as a tumor suppressor gene in several types of cancer.	1445.33	-1.63478	0.181714	-5.77711	7.5996e-09	3.98749e-06	853.605	1846.01	-1.5612	HUMAN|HGNC=11761|UniProtKB=P48307	TFPI2	Tissue factor pathway inhibitor 2;TFPI2;PTN002467874;orthologs	TISSUE FACTOR PATHWAY INHIBITOR 2 (PTHR10083:SF352)	protease inhibitor(PC00191)	Homo sapiens
EPSTI1	epithelial stromal interaction 1	The protein encoded by this gene has been shown to promote tumor invasion and metastasis in some invasive cancer cells when overexpressed. Expression of this gene has been shown to be upregulated by direct binding of the Kruppel like factor 8 protein to promoter sequences. The translated protein interacts with the amino terminal region of the valosin containing protein gene product, resulting in …	1258.68	1.52384	0.163389	5.74603	9.13608e-09	4.68473e-06	1586.88	783.386	1.46188	HUMAN|HGNC=16465|UniProtKB=Q96J88	EPSTI1	Epithelial-stromal interaction protein 1;EPSTI1;PTN002503104;orthologs	EPITHELIAL-STROMAL INTERACTION PROTEIN 1 (PTHR22529:SF1)		Homo sapiens
DAPK1	Death-associated protein kinase 1	Death-associated protein kinase 1 is a positive mediator of gamma-interferon induced programmed cell death. DAPK1 encodes a structurally unique 160-kD calmodulin dependent serine-threonine kinase that carries 8 ankyrin repeats and 2 putative P-loop consensus sites. It is a tumor suppressor candidate	352.322	2.154	0.277293	5.65829	1.52891e-08	7.66561e-06	432.995	183.693	2.01423	HUMAN|HGNC=2674|UniProtKB=P53355	DAPK1	Death-associated protein kinase 1;DAPK1;PTN002550499;orthologs	DEATH-ASSOCIATED PROTEIN KINASE 1 (PTHR24342:SF17)	non-receptor serine/threonine protein kinase(PC00167)	Homo sapiens
OAS2	2'-5'-oligoadenylate synthetase 2	This gene encodes a member of the 2-5A synthetase family, essential proteins involved in the innate immune response to viral infection. The encoded protein is induced by interferons and uses adenosine triphosphate in 2'-specific nucleotidyl transfer reactions to synthesize 2',5'-oligoadenylates (2-5As). These molecules activate latent RNase L, which results in viral RNA degradation and the inhibi…	3176.71	1.42868	0.151523	5.56802	2.57655e-08	1.26374e-05	4000.52	2024.38	1.37369	HUMAN|HGNC=8087|UniProtKB=P29728	OAS2	2'-5'-oligoadenylate synthase 2;OAS2;PTN002477651;orthologs	2'-5'-OLIGOADENYLATE SYNTHASE 2 (PTHR11258:SF3)	nucleotidyltransferase(PC00174)	Homo sapiens
PHLDA1	pleckstrin homology like domain family A member 1	This gene encodes an evolutionarily conserved proline-histidine rich nuclear protein. The encoded protein may play an important role in the anti-apoptotic effects of insulin-like growth factor-1	3823.56	-1.40536	0.148792	-5.51345	3.51873e-08	1.68914e-05	2444.93	4834.95	-1.35195	HUMAN|HGNC=8933|UniProtKB=Q8WV24	PHLDA1	Pleckstrin homology-like domain family A member 1;PHLDA1;PTN002496074;orthologs	PLECKSTRIN HOMOLOGY-LIKE DOMAIN FAMILY A MEMBER 1 (PTHR15478:SF4)		Homo sapiens
C1QTNF1	C1q and TNF related 1	Enables collagen binding activity. Involved in several processes, including negative regulation of platelet aggregation; positive regulation of aldosterone secretion; and positive regulation of cytosolic calcium ion concentration.	78.386	-2.27888	0.311616	-5.43579	5.45527e-08	2.5642e-05	51.1563	91.2353	-2.10803	HUMAN|HGNC=14324|UniProtKB=Q9BXJ1	C1QTNF1	Complement C1q tumor necrosis factor-related protein 1;C1QTNF1;PTN002505611;orthologs	COMPLEMENT C1Q TUMOR NECROSIS FACTOR-RELATED PROTEIN 1 (PTHR22923:SF63)	scaffold/adaptor protein(PC00226)	Homo sapiens
IL32	interleukin 32	This gene encodes a member of the cytokine family. The protein contains a tyrosine sulfation site, 3 potential N-myristoylation sites, multiple putative phosphorylation sites, and an RGD cell-attachment sequence. Expression of this protein is increased after the activation of T-cells by mitogens or the activation of NK cells by IL-2. This protein induces the production of TNFalpha from macrophage…	714.019	-2.11022	0.281988	-5.40883	6.34383e-08	2.92101e-05	348.407	918.435	-1.96227	HUMAN|HGNC=16830|UniProtKB=P24001	IL32	Interleukin-32;IL32;PTN008935850;orthologs	INTERLEUKIN-32 (PTHR48402:SF1)		Homo sapiens
TERT	telomerase reverse transcriptase	Telomerase is a ribonucleoprotein polymerase that maintains telomere ends by addition of the telomere repeat TTAGGG. The enzyme consists of a protein component with reverse transcriptase activity, encoded by this gene, and an RNA component which serves as a template for the telomere repeat. Telomerase expression plays a role in cellular senescence, as it is normally repressed in postnatal somatic…	242.854	1.60223	0.190202	5.34817	8.88489e-08	4.00922e-05	296.502	159.716	1.5203	HUMAN|HGNC=11730|UniProtKB=O14746	TERT	Telomerase reverse transcriptase;TERT;PTN002486077;orthologs	TELOMERASE REVERSE TRANSCRIPTASE (PTHR12066:SF0)	DNA metabolism protein(PC00009)	Homo sapiens
VNN1	vanin 1	This gene encodes a member of the vanin family of proteins, which share extensive sequence similarity with each other, and also with biotinidase. The family includes secreted and membrane-associated proteins, a few of which have been reported to participate in hematopoietic cell trafficking. No biotinidase activity has been demonstrated for any of the vanin proteins, however, they possess panteth…	30.0206	-3.14514	0.488112	-5.24499	1.56288e-07	6.91407e-05	21.8194	32.5251	-2.75944	HUMAN|HGNC=12705|UniProtKB=O95497	VNN1	Pantetheinase;VNN1;PTN002471985;orthologs	PANTETHEINASE (PTHR10609:SF16)	hydrolase(PC00121)	Homo sapiens
TRAF1	TNF receptor associated factor 1	The protein encoded by this gene is a member of the TNF receptor (TNFR) associated factor (TRAF) protein family. TRAF proteins associate with, and mediate the signal transduction from various receptors of the TNFR superfamily. This protein and TRAF2 form a heterodimeric complex, which is required for TNF-alpha-mediated activation of MAPK8/JNK and NF-kappaB. The protein complex formed by this prot…	419.363	-1.82316	0.237618	-5.21072	1.88108e-07	8.16174e-05	241.572	527.035	-1.70531	HUMAN|HGNC=12031|UniProtKB=Q13077	TRAF1	TNF receptor-associated factor 1;TRAF1;PTN002468275;orthologs	TNF RECEPTOR-ASSOCIATED FACTOR 1 (PTHR10131:SF96)	scaffold/adaptor protein(PC00226)	Homo sapiens
STC1	stanniocalcin 1	This gene encodes a secreted, homodimeric glycoprotein that is expressed in a wide variety of tissues and may have autocrine or paracrine functions. phosphorylated by protein kinase C exclusively on its serine residues. The protein may play a role in the regulation of renal and intestinal calcium and phosphate transport, cell metabolism, or cellular calcium/phosphate homeostasis.	27.9868	-3.31308	0.524568	-5.20062	1.98622e-07	8.45529e-05	20.4105	30.2254	-2.86342	HUMAN|HGNC=11373|UniProtKB=P52823	STC1	Stanniocalcin-1;STC1;PTN002477465;orthologs	STANNIOCALCIN-1 (PTHR11245:SF1)	peptide hormone(PC00179)	Homo sapiens
POU2F2	POU class 2 homeobox 2	The protein encoded by this gene is a homeobox-containing transcription factor of the POU domain family. The encoded protein binds the octamer sequence 5'-ATTTGCAT-3', a common transcription factor binding site in immunoglobulin gene promoters.	544.725	-1.74316	0.225818	-5.12872	2.91718e-07	0.000119973	320.79	676.999	-1.63321	HUMAN|HGNC=9213|UniProtKB=P09086	POU2F2	POU domain, class 2, transcription factor 2;POU2F2;PTN002481209;orthologs	POU DOMAIN, CLASS 2, TRANSCRIPTION FACTOR 2 (PTHR11636:SF46)	homeodomain transcription factor(PC00119)	Homo sapiens
USP18	ubiquitin specific peptidase 18	The protein encoded by this gene belongs to the ubiquitin-specific proteases (UBP) family of enzymes that cleave ubiquitin from ubiquitinated protein substrates. This protein efficiently cleaves only ISG15 (a ubiquitin-like protein) fusions, and deletion of this gene in mice results in a massive increase of ISG15 conjugates in tissues, indicating that this protein is a major ISG15-specific protea…	238.898	1.92057	0.260435	5.12824	2.92462e-07	0.000119973	291.768	140.813	1.78396	HUMAN|HGNC=12616|UniProtKB=Q9UMW8	USP18	Ubl carboxyl-terminal hydrolase 18;USP18;PTN002550882;orthologs	UBL CARBOXYL-TERMINAL HYDROLASE 18-RELATED (PTHR24006:SF796)	cysteine protease(PC00081)	Homo sapiens
LCAL1	lung cancer associated lncRNA 1	onco-lncRNA-27	356.185	2.1288	0.301371	5.12259	3.01374e-07	0.000121421	425.476	186.995	1.95917
BCAM	basal cell adhesion molecule	This gene encodes Lutheran blood group glycoprotein, a member of the immunoglobulin superfamily and a receptor for the extracellular matrix protein, laminin. The protein contains five extracellular immunoglobulin domains, a single transmembrane domain, and a short C-terminal cytoplasmic tail. This protein may play a role in epithelial cell cancer and in vaso-occlusion of red blood cells in sickle…	1509.69	1.71831	0.223891	5.06188	4.15133e-07	0.00016432	1900.18	860.447	1.60909	HUMAN|HGNC=6722|UniProtKB=P50895	BCAM	Basal cell adhesion molecule;BCAM;PTN002485493;orthologs	BASAL CELL ADHESION MOLECULE (PTHR11973:SF17)	immunoglobulin superfamily cell adhesion molecule(PC00125)	Homo sapiens
SAA1	serum amyloid A1	This gene encodes a member of the serum amyloid A family of apolipoproteins. The encoded preproprotein is proteolytically processed to generate the mature protein. This protein is a major acute phase protein that is highly expressed in response to inflammation and tissue injury. This protein also plays an important role in HDL metabolism and cholesterol homeostasis.	1120.52	-1.68273	0.218334	-5.02775	4.96273e-07	0.00019305	646.965	1426.55	-1.57743	HUMAN|HGNC=10513|UniProtKB=P0DJI8	SAA1	Serum amyloid A-1 protein;SAA1;;orthologs			Homo sapiens
SOD2	superoxide dismutase 2	This gene is a member of the iron/manganese superoxide dismutase family. It encodes a mitochondrial protein that forms a homotetramer and binds one manganese ion per subunit. This protein binds to the superoxide byproducts of oxidative phosphorylation and converts them to hydrogen peroxide and diatomic oxygen.	10207.7	-1.51885	0.191998	-4.86385	1.15121e-06	0.000440232	6156.38	12999.3	-1.43254	HUMAN|HGNC=11180|UniProtKB=P04179	SOD2	Superoxide dismutase [Mn], mitochondrial;SOD2;PTN002478665;orthologs	SUPEROXIDE DISMUTASE [MN], MITOCHONDRIAL (PTHR11404:SF41)	oxidoreductase(PC00176)	Homo sapiens
ARNTL2	aryl hydrocarbon receptor nuclear translocator-like 2	This gene encodes a basic helix-loop-helix transcription factor belonging to the PAS (PER, ARNT, SIM) superfamily. The PAS proteins play important roles in adaptation to low atmospheric and cellular oxygen levels, exposure to certain environmental pollutants, and diurnal oscillations in light and temperature. This protein forms a transcriptionally active heterodimer with the circadian CLOCK prote…	4462.57	-1.26865	0.141494	-4.83167	1.35394e-06	0.000509127	3003.43	5568.12	-1.21847	HUMAN|HGNC=18984|UniProtKB=Q8WYA1	ARNTL2	Aryl hydrocarbon receptor nuclear translocator-like protein 2;ARNTL2;PTN002507175;orthologs	ARYL HYDROCARBON RECEPTOR NUCLEAR TRANSLOCATOR-LIKE PROTEIN 2 (PTHR23042:SF48)	basic helix-loop-helix transcription factor(PC00055)	Homo sapiens
INHBA	inhibin subunit beta A	This gene encodes a member of the TGF-beta (transforming growth factor-beta) superfamily of proteins. The encoded preproprotein is proteolytically processed to generate a subunit of the dimeric activin and inhibin protein complexes. These complexes activate and inhibit, respectively, follicle stimulating hormone secretion from the pituitary gland. The encoded protein also plays a role in eye, too…	14535	-1.56056	0.20412	-4.77933	1.75879e-06	0.000650521	8625.73	18437.8	-1.4642	HUMAN|HGNC=6066|UniProtKB=P08476	INHBA	Inhibin beta A chain;INHBA;PTN002483773;orthologs	INHIBIN BETA A CHAIN (PTHR11848:SF133)	growth factor(PC00112)	Homo sapiens
ANTXR2	ANTXR cell adhesion molecule 2	This gene encodes a receptor for anthrax toxin. The protein binds to collagen IV and laminin, suggesting that it may be involved in extracellular matrix adhesion. Mutations in this gene cause juvenile hyaline fibromatosis and infantile systemic hyalinosis. Multiple transcript variants encoding different isoforms have been found for this gene.	1898.4	-1.36123	0.164383	-4.72208	2.33444e-06	0.000849509	1242.17	2372.91	-1.29495	HUMAN|HGNC=21732|UniProtKB=P58335	ANTXR2	Anthrax toxin receptor 2;ANTXR2;PTN002496943;orthologs	ANTHRAX TOXIN RECEPTOR 2 (PTHR16059:SF13)	cell adhesion molecule(PC00069)	Homo sapiens
SH2D2A	SH2 domain containing 2A	This gene encodes an adaptor protein thought to function in T-cell signal transduction. A related protein in mouse is responsible for the activation of lymphocyte-specific protein-tyrosine kinase and functions in downstream signaling	23.1857	-3.14242	0.542687	-4.7125	2.44692e-06	0.000876306	17.8815	24.8749	-2.65495	HUMAN|HGNC=10821|UniProtKB=Q9NP31	SH2D2A	SH2 domain-containing protein 2A;SH2D2A;PTN002494615;orthologs	SH2 DOMAIN-CONTAINING PROTEIN 2A (PTHR14388:SF9)	defense/immunity protein(PC00090)	Homo sapiens
FLG	filaggrin	The protein encoded by this gene is an intermediate filament-associated protein that aggregates keratin intermediate filaments in mammalian epidermis	83.7984	2.61303	0.431868	4.69594	2.65382e-06	0.000934966	91.1619	48.3869	2.29516	HUMAN|HGNC=3748|UniProtKB=P20930	FLG	Filaggrin;FLG;PTN002503125;orthologs	FILAGGRIN (PTHR22571:SF51)	cytoskeletal protein(PC00085)	Homo sapiens
SERPINA1	serpin family A member 1	The protein encoded by this gene is a serine protease inhibitor belonging to the serpin superfamily whose targets include elastase, plasmin, thrombin, trypsin, chymotrypsin, and plasminogen activator.	461.133	-1.55864	0.20747	-4.6929	2.69359e-06	0.000934966	292.883	568.697	-1.45891	HUMAN|HGNC=8941|UniProtKB=P01009	SERPINA1	Alpha-1-antitrypsin;SERPINA1;PTN002479181;orthologs	ALPHA-1-ANTITRYPSIN (PTHR11461:SF165)	protease inhibitor(PC00191)	Homo sapiens
S100A7A	S100 calcium binding protein A7A	Enables protein self-association. Predicted to act upstream of or within inflammatory response. Located in cytosol	18.5006	-4.10696	0.751008	-4.68965	2.73671e-06	0.000935541	14.2297	19.4648	-3.11901	HUMAN|HGNC=21657|UniProtKB=Q86SG5	S100A7A	Protein S100-A7A;S100A7A;PTN002481274;orthologs	PROTEIN S100-A7A (PTHR11639:SF67)	calmodulin-related(PC00061)	Homo sapiens
CMPK2	cytidine/uridine monophosphate kinase 2	This gene encodes one of the enzymes in the nucleotide synthesis salvage pathway that may participate in terminal differentiation of monocytic cells	161.754	1.94534	0.290985	4.67494	2.94041e-06	0.000990174	191.897	99.3032	1.77381	HUMAN|HGNC=27015|UniProtKB=Q5EBM0	CMPK2	UMP-CMP kinase 2, mitochondrial;CMPK2;PTN002470197;orthologs	UMP-CMP KINASE 2, MITOCHONDRIAL (PTHR10344:SF5)	nucleotide kinase(PC00172)	Homo sapiens
HSD17B2	hydroxysteroid 17-beta dehydrogenase 2	Enables estradiol 17-beta-dehydrogenase activity and testosterone dehydrogenase (NAD+) activity. Involved in response to retinoic acid. Predicted to be located in endoplasmic reticulum membrane. [	216.14	-2.17955	0.343622	-4.64043	3.47683e-06	0.00115359	117.13	258.1	-1.9576	HUMAN|HGNC=5211|UniProtKB=P37059	HSD17B2	17-beta-hydroxysteroid dehydrogenase type 2;HSD17B2;PTN002535112;orthologs	17-BETA-HYDROXYSTEROID DEHYDROGENASE TYPE 2 (PTHR43313:SF3)	dehydrogenase(PC00092)	Homo sapiens
TMEM132A	transmembrane protein 132A	This gene encodes a protein that is highly similar to the rat Grp78-binding protein (GBP)	2184.76	-1.55111	0.211282	-4.5726	4.81698e-06	0.00157508	1317.56	2747.61	-1.44726	HUMAN|HGNC=31092|UniProtKB=Q24JP5	TMEM132A	Transmembrane protein 132A;TMEM132A;PTN002491527;orthologs	TRANSMEMBRANE PROTEIN 132A (PTHR13388:SF9)		Homo sapiens
CRABP2	cellular retinoic acid binding protein 2	This gene encodes a member of the retinoic acid (RA, a form of vitamin A) binding protein family and lipocalin/cytosolic fatty-acid binding protein family. The protein is a cytosol-to-nuclear shuttling protein, which facilitates RA binding to its cognate receptor complex and transfer to the nucleus. It is involved in the retinoid signaling pathway, and is associated with increased circulating low…	1291.28	1.27368	0.151134	4.55673	5.19556e-06	0.00165102	1597.25	879.189	1.21637	HUMAN|HGNC=2339|UniProtKB=P29373	CRABP2	Cellular retinoic acid-binding protein 2;CRABP2;PTN002485325;orthologs	CELLULAR RETINOIC ACID-BINDING PROTEIN 2 (PTHR11955:SF152)	transfer/carrier protein(PC00219)	Homo sapiens
CYB5R2	cytochrome b5 reductase 2	The protein encoded by this gene belongs to the flavoprotein pyridine nucleotide cytochrome reductase family of proteins. Cytochrome b-type NAD(P)H oxidoreductases are implicated in many processes including cholesterol biosynthesis, fatty acid desaturation and elongation, and respiratory burst in neutrophils and macrophages. Cytochrome b5 reductases have soluble and membrane-bound forms that are …	33.4105	-2.43379	0.405561	-4.55859	5.14989e-06	0.00165102	25.4836	36.7572	-2.14198	HUMAN|HGNC=24376|UniProtKB=Q6BCY4	CYB5R2	NADH-cytochrome b5 reductase 2;CYB5R2;PTN002500069;orthologs	NADH-CYTOCHROME B5 REDUCTASE 2 (PTHR19370:SF185)	reductase(PC00198)	Homo sapiens
EIF2AK2	eukaryotic translation initiation factor 2 alpha kinase 2	The protein encoded by this gene is a serine/threonine protein kinase that is activated by autophosphorylation after binding to dsRNA. The activated form of the encoded protein can phosphorylate translation initiation factor EIF2S1, which in turn inhibits protein synthesis. This protein is also activated by manganese ions and heparin. The encoded protein plays an important role in the innate immu…	9056.39	1.15135	0.124409	4.55231	5.30608e-06	0.00166272	11151.6	6369.63	1.11144	HUMAN|HGNC=9437|UniProtKB=P19525	EIF2AK2	Interferon-induced, double-stranded RNA-activated protein kinase;EIF2AK2;PTN002475930;orthologs	INTERFERON-INDUCED, DOUBLE-STRANDED RNA-ACTIVATED PROTEIN KINASE (PTHR11042:SF163)	non-receptor serine/threonine protein kinase(PC00167)	Homo sapiens
CXCL2	C-X-C motif chemokine ligand 2	This antimicrobial gene is part of a chemokine superfamily that encodes secreted proteins involved in immunoregulatory and inflammatory processes. The superfamily is divided into four subfamilies based on the arrangement of the N-terminal cysteine residues of the mature peptide. This chemokine, a member of the CXC subfamily, is expressed at sites of inflammation and may suppress hematopoietic pro…	232.24	-1.50101	0.201584	-4.54405	5.51824e-06	0.00170551	158.554	279.579	-1.40497	HUMAN|HGNC=4603|UniProtKB=P19875	CXCL2	C-X-C motif chemokine 2;CXCL2;PTN002468776;orthologs	C-X-C MOTIF CHEMOKINE 2 (PTHR12015:SF213)	cytokine(PC00083)	Homo sapiens
IL33	interleukin 33	The protein encoded by this gene is a cytokine that binds to the IL1RL1/ST2 receptor. The encoded protein is involved in the maturation of Th2 cells and the activation of mast cells, basophils, eosinophils and natural killer cells.	37.0555	-2.88143	0.505744	-4.5407	5.60671e-06	0.00170944	25.4104	39.0294	-2.45085	HUMAN|HGNC=16028|UniProtKB=O95760	IL33	Interleukin-33;IL33;PTN002501361;orthologs	INTERLEUKIN-33 (PTHR21114:SF0)		Homo sapiens
F2RL2	coagulation factor II thrombin receptor like 2	This gene encodes a member of the protease-activated receptor (PAR) family which is a subfamily of the seven transmembrane G protein-coupled cell surface receptor family. The encoded protein acts as a cofactor in the thrombin-mediated cleavage and activation of the protease-activated receptor family member PAR4. The encoded protein plays an essential role in hemostasis and thrombosis	147.698	2.18588	0.353019	4.53484	5.76464e-06	0.00173416	171.808	84.7862	1.95061	HUMAN|HGNC=3539|UniProtKB=O00254	F2RL2	Proteinase-activated receptor 3;F2RL2;PTN002517363;orthologs	PROTEINASE-ACTIVATED RECEPTOR 3 (PTHR24232:SF0)	G-protein coupled receptor(PC00021)	Homo sapiens
ZSCAN31	zinc finger and SCAN domain containing 31	This gene encodes a protein containing multiple C2H2-type zinc finger motifs. Alternative splicing results in multiple transcript variants.	1073.04	1.68133	0.242051	4.52934	5.91693e-06	0.00175655	1340.83	621.336	1.55059	HUMAN|HGNC=14097|UniProtKB=Q96LW9	ZSCAN31	Zinc finger and SCAN domain-containing protein 31;ZSCAN31;PTN002509465;orthologs	ZINC FINGER AND SCAN DOMAIN-CONTAINING PROTEIN 31 (PTHR23226:SF132)	C2H2 zinc finger transcription factor(PC00248)	Homo sapiens
EPHA4	EPH receptor A4	This gene belongs to the ephrin receptor subfamily of the protein-tyrosine kinase family. EPH and EPH-related receptors have been implicated in mediating developmental events, particularly in the nervous system. Receptors in the EPH subfamily typically have a single kinase domain and an extracellular region containing a Cys-rich domain and 2 fibronectin type III repeats.	154.76	1.53195	0.209471	4.52066	6.16467e-06	0.00180633	184.052	108.561	1.42918	HUMAN|HGNC=3388|UniProtKB=P54764	EPHA4	Ephrin type-A receptor 4;EPHA4;PTN002521356;orthologs	EPHRIN TYPE-A RECEPTOR 4 (PTHR46877:SF18)	transmembrane signal receptor(PC00197)	Homo sapiens
AC067945.1			131.523	1.62021	0.231124	4.47905	7.4977e-06	0.00216338	154.859	91.7904	1.49845
IL23A	interleukin 23 subunit alpha	This gene encodes a subunit of the heterodimeric cytokine interleukin 23 (IL23). IL23 is composed of this protein and the p40 subunit of interleukin 12 (IL12B). The receptor of IL23 is formed by the beta 1 subunit of IL12 (IL12RB1) and an IL23 specific subunit, IL23R. Both IL23 and IL12 can activate the transcription activator STAT4, and stimulate the production of interferon-gamma (IFNG). In con…	75.5585	-1.91853	0.298039	-4.47435	7.66457e-06	0.00216338	53.4253	86.7326	-1.73545	HUMAN|HGNC=15488|UniProtKB=Q9NPF7	IL23A	Interleukin-23 subunit alpha;IL23A;PTN002496783;orthologs	INTERLEUKIN-23 SUBUNIT ALPHA (PTHR15947:SF0)	interleukin superfamily(PC00128)	Homo sapiens
SAMD9L	sterile alpha motif domain containing 9 like	This gene encodes a cytoplasmic protein that acts as a tumor suppressor but also plays a key role in cell proliferation and the innate immune response to viral infection. The encoded protein contains an N-terminal sterile alpha motif domain. Naturally occurring mutations in this gene are associated with myeloid disorders such as juvenile myelomonocytic leukemia, acute myeloid leukemia, and myelod…	927.069	1.46332	0.19631	4.47417	7.67088e-06	0.00216338	1151.98	591.038	1.37116	HUMAN|HGNC=1349|UniProtKB=Q8IVG5	SAMD9L	Sterile alpha motif domain-containing protein 9-like;SAMD9L;PTN002497104;orthologs	STERILE ALPHA MOTIF DOMAIN-CONTAINING PROTEIN 9-LIKE (PTHR16155:SF18)		Homo sapiens
FEZ1	fasciculation and elongation protein zeta 1	This gene is an ortholog of the C. elegans unc-76 gene, which is necessary for normal axonal bundling and elongation within axon bundles. Expression of this gene in C. elegans unc-76 mutants can restore to the mutants partial locomotion and axonal fasciculation, suggesting that it also functions in axonal outgrowth.	3809.11	-1.11282	0.118126	-4.4683	7.88427e-06	0.00219611	2726.14	4664.28	-1.07648	HUMAN|HGNC=13861|UniProtKB=Q9Y250	FEZ1	Leucine zipper putative tumor suppressor 1;LZTS1;PTN002499988;orthologs	ZIPPER PUTATIVE TUMOR SUPPRESSOR 1-RELATED (PTHR19354:SF5)		Homo sapiens
DAB2	DAB adaptor protein 2	This gene encodes a mitogen-responsive phosphoprotein. It is expressed in normal ovarian epithelial cells, but is down-regulated or absent from ovarian carcinoma cell lines, suggesting its role as a tumor suppressor. This protein binds to the SH3 domains of GRB2, an adaptor protein that couples tyrosine kinase receptors to SOS (a guanine nucleotide exchange factor for Ras), via its C-terminal pro…	576.682	-1.35195	0.172479	-4.44664	8.72226e-06	0.0023999	389.659	710.3	-1.27863	HUMAN|HGNC=2662|UniProtKB=P98082	DAB2	Disabled homolog 2;DAB2;PTN002477405;orthologs	DISABLED HOMOLOG 2 (PTHR47695:SF5)		Homo sapiens
TNFAIP3	TNF alpha induced protein 3	This gene was identified as a gene whose expression is rapidly induced by the tumor necrosis factor (TNF). The protein encoded by this gene is a zinc finger protein and ubiqitin-editing enzyme, and has been shown to inhibit NF-kappa B activation as well as TNF-mediated apoptosis. The encoded protein, which has both ubiquitin ligase and deubiquitinase activities, is involved in the cytokine-mediat…	3563.87	-1.40245	0.184284	-4.43584	9.17159e-06	0.00249312	2259.11	4499.61	-1.31982	HUMAN|HGNC=11896|UniProtKB=P21580	TNFAIP3	Tumor necrosis factor alpha-induced protein 3;TNFAIP3;PTN002491478;orthologs	TUMOR NECROSIS FACTOR ALPHA-INDUCED PROTEIN 3 (PTHR13367:SF3)	cysteine protease(PC00081)	Homo sapiens
LY6K	lymphocyte antigen 6 family member K	Predicted to be involved in binding activity of sperm to zona pellucida. Predicted to act upstream of or within flagellated sperm motility. Predicted to be located in cell surface; cytoplasm; and plasma membrane. Predicted to be active in acrosomal vesicle	189.627	-1.661	0.24286	-4.43054	9.39986e-06	0.00249902	125.429	226.237	-1.52818	HUMAN|HGNC=24225|UniProtKB=Q17RY6	LY6K	Lymphocyte antigen 6K;LY6K;PTN002495413;orthologs	LYMPHOCYTE ANTIGEN 6K (PTHR15049:SF1)		Homo sapiens
NAV3	neuron navigator 3	This gene belongs to the neuron navigator family and is expressed predominantly in the nervous system. The encoded protein contains coiled-coil domains and a conserved AAA domain characteristic for ATPases associated with a variety of cellular activities. This gene is similar to unc-53, a Caenorhabditis elegans gene involved in axon guidance.	885.742	-1.67244	0.245461	-4.43019	9.4148e-06	0.00249902	513.104	1117.73	-1.53727	HUMAN|HGNC=15998|UniProtKB=Q8IVL0	NAV3	Neuron navigator 3;NAV3;PTN002489683;orthologs	NEURON NAVIGATOR 3 (PTHR12784:SF18)		Homo sapiens
ACOD1	Aconitate decarboxylase 1	Enables aconitate decarboxylase activity. Involved in defense response; positive regulation of antimicrobial humoral response; and tolerance induction to lipopolysaccharide. Predicted to be active in mitochondrion.	21.556	-3.548	0.674975	-4.38979	1.13462e-05	0.00297665	15.844	21.9466	-2.76358	HUMAN|HGNC=33904|UniProtKB=A6NK06	ACOD1	Cis-aconitate decarboxylase;ACOD1;PTN002497709;orthologs	CIS-ACONITATE DECARBOXYLASE (PTHR16943:SF11)	dehydratase(PC00091)	Homo sapiens
LUCAT1	lung cancer associated transcript 1	Associated with STAT?	74.2743	-1.89084	0.299813	-4.35553	1.32747e-05	0.00344256	52.8434	84.8565	-1.7029
ANGPTL4	angiopoietin like 4	This gene encodes a glycosylated, secreted protein containing a C-terminal fibrinogen domain. The encoded protein is induced by peroxisome proliferation activators and functions as a serum hormone that regulates glucose homeostasis, lipid metabolism, and insulin sensitivity. This protein can also act as an apoptosis survival factor for vascular endothelial cells and can prevent metastasis by inhi…	164.297	-2.19441	0.37165	-4.33043	1.48815e-05	0.00381542	92.3009	184.443	-1.93068	HUMAN|HGNC=16039|UniProtKB=Q9BY76	ANGPTL4	Angiopoietin-related protein 4;ANGPTL4;PTN002499054;orthologs	ANGIOPOIETIN-RELATED PROTEIN 4 (PTHR19143:SF256)	intercellular signal molecule(PC00207)	Homo sapiens
DAAM2	dishevelled associated activator of morphogenesis 2	Predicted to enable actin binding activity and small GTPase binding activity. Predicted to be involved in nervous system development and regulation of Wnt signaling pathway. Predicted to act upstream of or within determination of left/right symmetry.	22.9891	2.86535	0.527575	4.32234	1.54386e-05	0.00391376	24.4162	17.8885	2.38634	HUMAN|HGNC=18143|UniProtKB=Q86T65	DAAM2	Disheveled-associated activator of morphogenesis 2;DAAM2;PTN002509326;orthologs	DISHEVELED-ASSOCIATED ACTIVATOR OF MORPHOGENESIS 2 (PTHR45725:SF7)		Homo sapiens
LFNG	LFNG O-fucosylpeptide 3-beta-N-acetylglucosaminyltransferase	This gene is a member of the glycosyltransferase 31 gene family. Members of this gene family, which also includes the MFNG (GeneID: 4242) and RFNG (GeneID: 5986) genes, encode evolutionarily conserved glycosyltransferases that act in the Notch signaling pathway to define boundaries during embryonic development. While their genomic structure is distinct from other glycosyltransferases, these prote…	136.318	1.59088	0.233886	4.30073	1.70239e-05	0.00426771	160.634	95.3176	1.46454	HUMAN|HGNC=6560|UniProtKB=Q8NES3	LFNG	Beta-1,3-N-acetylglucosaminyltransferase lunatic fringe;LFNG;PTN002474175;orthologs	BETA-1,3-N-ACETYLGLUCOSAMINYLTRANSFERASE LUNATIC FRINGE (PTHR10811:SF7)	glycosyltransferase(PC00111)	Homo sapiens
FIBIN	fin bud initiation factor homolog	Predicted to enable protein homodimerization activity. Predicted to act upstream of or within protein kinase C signaling; response to dexamethasone; and response to manganese ion. Predicted to be located in Golgi apparatus; endoplasmic reticulum; and extracellular region	112.919	1.69143	0.258094	4.28693	1.81156e-05	0.00449147	131.588	78.7984	1.54234	HUMAN|HGNC=33747|UniProtKB=Q8TAL6	FIBIN	Fin bud initiation factor homolog;FIBIN;PTN002525473;orthologs	FIN BUD INITIATION FACTOR HOMOLOG (PTHR31185:SF0)		Homo sapiens
SYT16	synaptotagmin 16	Predicted to enable identical protein binding activity and phospholipid binding activity. Predicted to be involved in exocytosis. Predicted to be integral component of membrane	116.556	1.62608	0.2438	4.27023	1.95272e-05	0.00478883	136.226	82.3288	1.4902	HUMAN|HGNC=23142|UniProtKB=Q17RD7	SYT16	Synaptotagmin-16;SYT16;PTN002467222;orthologs	SYNAPTOTAGMIN-16 (PTHR46129:SF4)	membrane trafficking regulatory protein(PC00151)	Homo sapiens
SCARA3	scavenger receptor class A member 3	This gene encodes a macrophage scavenger receptor-like protein. This protein has been shown to deplete reactive oxygen species, and thus play an important role in protecting cells from oxidative stress. The expression of this gene is induced by oxidative stress	279.977	1.42106	0.195992	4.26579	1.99197e-05	0.00483257	337.75	192.594	1.32785	HUMAN|HGNC=19000|UniProtKB=Q6AZY7	SCARA3	Scavenger receptor class A member 3;SCARA3;PTN002552128;orthologs	SCAVENGER RECEPTOR CLASS A MEMBER 3 (PTHR24637:SF428)		Homo sapiens
BLNK	B cell linker	This gene encodes a cytoplasmic linker or adaptor protein that plays a critical role in B cell development. This protein bridges B cell receptor-associated kinase activation with downstream signaling pathways, thereby affecting various biological functions. The phosphorylation of five tyrosine residues is necessary for this protein to nucleate distinct signaling effectors following B cell recepto…	54.553	2.13702	0.366005	4.24042	2.231e-05	0.00535488	60.4748	38.7576	1.8755	HUMAN|HGNC=14211|UniProtKB=Q8WV28	BLNK	B-cell linker protein;BLNK;PTN002493797;orthologs	B-CELL LINKER PROTEIN (PTHR14098:SF3)	scaffold/adaptor protein(PC00226)	Homo sapiens
ESM1	endothelial cell specific molecule 1	This gene encodes a secreted protein which is mainly expressed in the endothelial cells in human lung and kidney tissues. The expression of this gene is regulated by cytokines, suggesting that it may play a role in endothelium-dependent pathological disorders.	85.0381	-2.29017	0.404019	-4.22052	2.4374e-05	0.00578871	53.3025	96.7293	-1.98304	HUMAN|HGNC=3466|UniProtKB=Q9NQ30	ESM1	Endothelial cell-specific molecule 1;ESM1;PTN002495977;orthologs	ENDOTHELIAL CELL-SPECIFIC MOLECULE 1 (PTHR15428:SF0)		Homo sapiens
SLC7A8	solute carrier family 7 member 8	Enables several functions, including neutral amino acid transmembrane transporter activity; thyroid hormone transmembrane transporter activity; and toxin transmembrane transporter activity. Involved in L-alanine import across plasma membrane; L-leucine import across plasma membrane; and thyroid hormone transport. Located in plasma membrane. Part of basolateral plasma membrane and microvillus memb…	474.846	1.43506	0.203445	4.1783	2.93691e-05	0.00690235	577.929	315.113	1.33484	HUMAN|HGNC=11066|UniProtKB=Q9UHI5	SLC7A8	Large neutral amino acids transporter small subunit 2;SLC7A8;PTN002483168;orthologs	LARGE NEUTRAL AMINO ACIDS TRANSPORTER SMALL SUBUNIT 2 (PTHR11785:SF113)	transporter(PC00227)	Homo sapiens
ELF3	E74 like ETS transcription factor 3	Enables DNA-binding transcription activator activity, RNA polymerase II-specific and sequence-specific double-stranded DNA binding activity. Involved in inflammatory response; negative regulation of transcription, DNA-templated; and positive regulation of transcription by RNA polymerase II.	42.917	-2.49002	0.456905	-4.16939	3.05411e-05	0.0071038	30.1504	46.355	-2.10995	HUMAN|HGNC=3318|UniProtKB=P78545	ELF3	ETS-related transcription factor Elf-3;ELF3;PTN002483841;orthologs	ETS-RELATED TRANSCRIPTION FACTOR ELF-3 (PTHR11849:SF13)	winged helix/forkhead transcription factor(PC00246)	Homo sapiens
DTX3L	deltex E3 ubiquitin ligase 3L	Enables several functions, including STAT family protein binding activity; ubiquitin-like protein ligase binding activity; and ubiquitin-protein transferase activity. Involved in several processes, including positive regulation of macromolecule metabolic process; positive regulation of protein localization; and protein ubiquitination. Located in cytosol; lysosome; and nucleoplasm. Part of protein…	3957.85	1.1136	0.127158	4.15702	3.22424e-05	0.00742298	4844.26	2828.17	1.07132	HUMAN|HGNC=30323|UniProtKB=Q8TDB6	DTX3L	E3 ubiquitin-protein ligase DTX3L;DTX3L;PTN002489146;orthologs	E3 UBIQUITIN-PROTEIN LIGASE DTX3L (PTHR12622:SF41)	ubiquitin-protein ligase(PC00234)	Homo sapiens
MYL9	myosin light chain 9	Myosin, a structural component of muscle, consists of two heavy chains and four light chains. The protein encoded by this gene is a myosin light chain that may regulate muscle contraction by modulating the ATPase activity of myosin heads. The encoded protein binds calcium and is activated by myosin light chain kinase.	116.993	1.585	0.241055	4.14842	3.34778e-05	0.00762956	136.82	83.382	1.45006	HUMAN|HGNC=15754|UniProtKB=P24844	MYL9	Myosin regulatory light polypeptide 9;MYL9;PTN002507250;orthologs	MYOSIN REGULATORY LIGHT POLYPEPTIDE 9 (PTHR23049:SF66)	actin or actin-binding cytoskeletal protein(PC00041)	Homo sapiens
CLDN14	Claudin 14	Tight junctions represent one mode of cell-to-cell adhesion in epithelial or endothelial cell sheets, forming continuous seals around cells and serving as a physical barrier to prevent solutes and water from passing freely through the paracellular space. These junctions are comprised of sets of continuous networking strands in the outwardly facing cytoplasmic leaflet, with complementary grooves i…	23.453	-2.82541	0.541839	-4.13482	3.55229e-05	0.00801468	18.3896	25.1752	-2.30647	HUMAN|HGNC=2035|UniProtKB=O95500	CLDN14	Claudin-14;CLDN14;PTN002485694;orthologs	CLAUDIN-14 (PTHR12002:SF99)	tight junction(PC00214)	Homo sapiens
HCAR2	hydroxycarboxylic acid receptor 2	Predicted to enable nicotinic acid receptor activity. Involved in neutrophil apoptotic process and positive regulation of neutrophil apoptotic process.	120.425	-1.48194	0.217894	-4.1164	3.84836e-05	0.0085967	88.2775	141.046	-1.3683	HUMAN|HGNC=24827|UniProtKB=Q8TDS4	HCAR2	Hydroxycarboxylic acid receptor 2;HCAR2;PTN002517336;orthologs	HYDROXYCARBOXYLIC ACID RECEPTOR 2 (PTHR46048:SF6)	G-protein coupled receptor(PC00021)	Homo sapiens
ENKUR	enkurin, TRPC channel interacting protein	This gene encodes a protein that interacts with calmodulin and several transient receptor potential canonical cation channel proteins. The encoded protein may function as an adaptor to localize signal transduction machinery to calcium channels.	51.1343	-2.23697	0.402439	-4.10491	4.04476e-05	0.00894685	36.3397	56.9614	-1.9251	HUMAN|HGNC=28388|UniProtKB=Q8TC29	ENKUR	Enkurin;ENKUR;PTN002502078;orthologs	ENKURIN (PTHR21490:SF0)		Homo sapiens
PAMR1	peptidase domain containing associated with muscle regeneration	Predicted to enable calcium ion binding activity and serine-type endopeptidase activity. Predicted to be involved in proteolysis. Predicted to be located in extracellular region.	54.1345	1.84718	0.310455	4.06559	4.79116e-05	0.010495	60.9116	40.8292	1.63995	HUMAN|HGNC=24554|UniProtKB=Q6UXH9	PAMR1	Inactive serine protease PAMR1;PAMR1;PTN002517719;orthologs	INACTIVE SERINE PROTEASE PAMR1 (PTHR24254:SF9)	serine protease(PC00203)	Homo sapiens
APOBEC3A	apolipoprotein B mRNA editing enzyme catalytic subunit 3A	The protein plays a role in immunity, by restricting transmission of foreign DNA such as viruses. One mechanism of foreign DNA restriction is deamination of foreign double-stranded DNA cytidines to uridines, which leads to DNA degradation. However, other mechanisms are also thought to be involved, as anti-viral effect is not dependent on deaminase activity.	26.1039	-3.21325	0.654881	-4.01333	5.98679e-05	0.0129879	18.6047	26.5615	-2.43892	HUMAN|HGNC=17343|UniProtKB=P31941	APOBEC3A	DNA dC-dU-editing enzyme APOBEC-3A;APOBEC3A;PTN002493188;orthologs	DNA DC-DU-EDITING ENZYME APOBEC-3A-RELATED (PTHR13857:SF39)	RNA processing factor(PC00147)	Homo sapiens
SAA2	serum amyloid A2	This gene encodes a member of the serum amyloid A family of apolipoproteins. The encoded preproprotein is proteolytically processed to generate the mature protein. This protein is a major acute phase protein that is highly expressed in response to inflammation and tissue injury. This protein also plays an important role in HDL metabolism and cholesterol homeostasis.	83.1112	-1.73529	0.288374	-3.98889	6.6384e-05	0.0141298	59.9108	95.8833	-1.54963	HUMAN|HGNC=10514|UniProtKB=P0DJI9	SAA2	Serum amyloid A-2 protein;SAA2;;orthologs			Homo sapiens
TRIM14	tripartite motif containing 14	The protein encoded by this gene is a member of the tripartite motif (TRIM) family. The TRIM motif includes three zinc-binding domains, a RING, a B-box type 1 and a B-box type 2, and a coiled-coil region. The protein localizes to cytoplasmic bodies and its function has not been determined	1130.86	1.14764	0.141051	3.9889	6.63797e-05	0.0141298	1377.47	808.495	1.0959	HUMAN|HGNC=16283|UniProtKB=Q14142	TRIM14	Tripartite motif-containing protein 14;TRIM14;PTN002553115;orthologs	TRIPARTITE MOTIF-CONTAINING PROTEIN 14 (PTHR24103:SF595)	ubiquitin-protein ligase(PC00234)	Homo sapiens
RSAD2	radical S-adenosyl methionine domain containing 2	The protein encoded by this gene is an interferon-inducible antiviral protein that belongs to the S-adenosyl-L-methionine (SAM) superfamily of enzymes. The protein plays a role in cellular antiviral response and innate immune signaling. Antiviral effects result from inhibition of viral RNA replication, interference in the secretory pathway, binding to viral proteins and dysregulation of cellular …	659.461	1.63963	0.26462	3.98547	6.73467e-05	0.0142007	805.832	394.059	1.4788	HUMAN|HGNC=30908|UniProtKB=Q8WXG1	RSAD2	Radical S-adenosyl methionine domain-containing protein 2;RSAD2;PTN002501864;orthologs	RADICAL S-ADENOSYL METHIONINE DOMAIN-CONTAINING PROTEIN 2 (PTHR21339:SF0)		Homo sapiens
AP006248.4			52.8038	-1.94857	0.342958	-3.9759	7.01136e-05	0.0146473	39.3081	59.0423	-1.70169
IFIT3	interferon induced protein with tetratricopeptide repeats 3	Enables identical protein binding activity. Involved in negative regulation of apoptotic process; negative regulation of cell population proliferation; and response to virus. Located in cytosol and mitochondrion.	2139.35	1.52048	0.236496	3.9556	7.63426e-05	0.0156586	2639.43	1305.08	1.38748	HUMAN|HGNC=5411|UniProtKB=O14879	IFIT3	Interferon-induced protein with tetratricopeptide repeats 3;IFIT3;PTN002469627;orthologs	INTERFERON-INDUCED PROTEIN WITH TETRATRICOPEPTIDE REPEATS 3 (PTHR10271:SF3)	defense/immunity protein(PC00090)	Homo sapiens
SAMD9	sterile alpha motif domain containing 9	This gene encodes a sterile alpha motif domain-containing protein. The encoded protein localizes to the cytoplasm and may play a role in regulating cell proliferation and apoptosis. Mutations in this gene are the cause of normophosphatemic familial tumoral calcinosis	10937.9	1.16814	0.147411	3.95591	7.62432e-05	0.0156586	13453.9	7627.87	1.11187	HUMAN|HGNC=1348|UniProtKB=Q5K651	SAMD9	Sterile alpha motif domain-containing protein 9;SAMD9;PTN002497105;orthologs	STERILE ALPHA MOTIF DOMAIN-CONTAINING PROTEIN 9 (PTHR16155:SF17)		Homo sapiens
USH1G	USH1 protein network component sans		54.3263	2.02827	0.365099	3.9531	7.71457e-05	0.0156807	60.0079	39.2972	1.75401	HUMAN|HGNC=16356|UniProtKB=Q495M9	USH1G	Usher syndrome type-1G protein;USH1G;PTN002516543;orthologs	USHER SYNDROME TYPE-1G PROTEIN (PTHR24161:SF24)	protein modifying enzyme(PC00260)	Homo sapiens
NPTX1	neuronal pentraxin 1	NPTX1 is a member of the neuronal pentraxin gene family. Neuronal pentraxin 1 is similar to the rat NP1 gene which encodes a binding protein for the snake venom toxin taipoxin. Human NPTX1 mRNA is exclusively localized to the nervous system	27.6702	-3.0423	0.622679	-3.94634	7.93554e-05	0.0159859	19.7365	28.3224	-2.33438	HUMAN|HGNC=7952|UniProtKB=Q15818	NPTX1	Neuronal pentraxin-1;NPTX1;PTN002499349;orthologs	NEURONAL PENTRAXIN-1 (PTHR19277:SF24)	scaffold/adaptor protein(PC00226)	Homo sapiens
KIAA1211L			112.559	1.57105	0.2502	3.94106	8.11227e-05	0.0161973	130.602	80.9674	1.42419
SPRED3	sprouty related EVH1 domain containing 3	This gene encodes a protein with a C-terminal Sprouty-like cysteine-rich domain (SRY) and an N-terminal Ena/Vasodilator-stimulated phosphoprotein (VASP) homology-1 (EVH-1) domain. The encoded protein is a member of a family of proteins that negatively regulates mitogen-activated protein (MAP) kinase signaling, particularly during organogenesis	165.71	-1.52641	0.239104	-3.93723	8.24264e-05	0.0163132	115.531	195.517	-1.39061	HUMAN|HGNC=31041|UniProtKB=Q2MJR0	SPRED3	Sprouty-related, EVH1 domain-containing protein 3;SPRED3;PTN002477073;orthologs	SPROUTY-RELATED, EVH1 DOMAIN-CONTAINING PROTEIN 3 (PTHR11202:SF19)	scaffold/adaptor protein(PC00226)	Homo sapiens
RPTN	repeatin	Predicted to enable calcium ion binding activity and transition metal ion binding activity. Predicted to be located in cytosol.	61.9228	2.16988	0.403843	3.92449	8.69145e-05	0.0170519	68.1278	42.1163	1.84484	HUMAN|HGNC=26809|UniProtKB=Q6XPR3	RPTN	Repetin;RPTN;PTN002503130;orthologs	REPETIN (PTHR14054:SF14)		Homo sapiens
DSCAM	DS cell adhesion molecule	This gene is a member of the immunoglobulin superfamily of cell adhesion molecules (Ig-CAMs), and is involved in human central and peripheral nervous system development	1336.16	-1.28346	0.178588	-3.91103	9.19049e-05	0.0178349	899.661	1653.94	-1.20292	HUMAN|HGNC=3039|UniProtKB=O60469	DSCAM	Down syndrome cell adhesion molecule;DSCAM;PTN002543450;orthologs	DOWN SYNDROME CELL ADHESION MOLECULE (PTHR10075:SF51)	scaffold/adaptor protein(PC00226)	Homo sapiens
IFIH1	interferon induced with helicase C domain 1	IFIH1 encodes MDA5 which is an intracellular sensor of viral RNA that triggers the innate immune response. Sensing RNA length and secondary structure, MDA5 binds dsRNA oligonucleotides with a modified DExD/H-box helicase core and a C-terminal domain, thus leading to a proinflammatory response that includes interferons. It has been shown that Coronaviruses (CoVs) as well as various other virus fam…	2375.85	1.18931	0.154576	3.9095	9.24864e-05	0.0178349	2913.44	1656.27	1.12768	HUMAN|HGNC=18873|UniProtKB=Q9BYX4	IFIH1	Interferon-induced helicase C domain-containing protein 1;IFIH1;PTN002493747;orthologs	INTERFERON-INDUCED HELICASE C DOMAIN-CONTAINING PROTEIN 1 (PTHR14074:SF14)		Homo sapiens
BMP2	bone morphogenetic protein 2	This gene encodes a secreted ligand of the TGF-beta (transforming growth factor-beta) superfamily of proteins. Ligands of this family bind various TGF-beta receptors leading to recruitment and activation of SMAD family transcription factors that regulate gene expression. The encoded preproprotein is proteolytically processed to generate each subunit of the disulfide-linked homodimer, which plays …	898.153	-1.40431	0.210014	-3.9012	9.57153e-05	0.0183011	579.288	1118.12	-1.29605	HUMAN|HGNC=1069|UniProtKB=P12643	BMP2	Bone morphogenetic protein 2;BMP2;PTN002483810;orthologs	BONE MORPHOGENETIC PROTEIN 2 (PTHR11848:SF143)	growth factor(PC00112)	Homo sapiens
SPTSSB	serine palmitoyltransferase small subunit B	Serine palmitoyltransferase (SPT; EC 2.3.1.50) catalyzes the first committed and rate-limiting step in sphingolipid biosynthesis. SSSPTB is a small SPT subunit that stimulates SPT activity and confers acyl-CoA preference to the SPT catalytic heterodimer of SPTLC1 (MIM 605712) and either SPTLC2 (MIM 605713) or SPTLC3 (MIM 611120)	147.9	1.62738	0.268175	3.88695	0.000101511	0.0192461	173.905	100.7	1.46097	HUMAN|HGNC=24045|UniProtKB=Q8NFR3	SPTSSB	Serine palmitoyltransferase small subunit B;SPTSSB;PTN002523958;orthologs	SERINE PALMITOYLTRANSFERASE SMALL SUBUNIT B (PTHR28612:SF1)	protein modifying enzyme(PC00260)	Homo sapiens
PRDM1	PR/SET domain 1	This gene encodes a protein that acts as a repressor of beta-interferon gene expression. The protein binds specifically to the PRDI (positive regulatory domain I element) of the beta-IFN gene promoter. Transcription of this gene increases upon virus induction	576.109	-1.5488	0.24865	-3.87614	0.000106128	0.019857	356.942	711.226	-1.40254	HUMAN|HGNC=9346|UniProtKB=O75626	PRDM1	PR domain zinc finger protein 1;PRDM1;PTN002549107;orthologs	PR DOMAIN ZINC FINGER PROTEIN 1 (PTHR16515:SF26)	C2H2 zinc finger transcription factor(PC00248)	Homo sapiens
STC2	stanniocalcin 2	This gene encodes a secreted, homodimeric glycoprotein that is expressed in a wide variety of tissues and may have autocrine or paracrine functions. The encoded protein has 10 of its 15 cysteine residues conserved among stanniocalcin family members and is phosphorylated by casein kinase 2 exclusively on its serine residues. Its C-terminus contains a cluster of histidine residues which may interac…	2896.24	-1.53228	0.24444	-3.8753	0.000106493	0.019857	1759.2	3541.45	-1.39029	HUMAN|HGNC=11374|UniProtKB=O76061	STC2	Stanniocalcin-2;STC2;PTN002477463;orthologs	STANNIOCALCIN-2 (PTHR11245:SF2)	peptide hormone(PC00179)	Homo sapiens
ELN	elastin	Elastic fibers comprise part of the extracellular matrix and confer elasticity to organs and tissues including the heart, skin, lungs, ligaments, and blood vessels. The encoded protein is rich in hydrophobic amino acids such as glycine and proline, which form mobile hydrophobic regions bounded by crosslinks between lysine residues. Degradation products of the encoded protein, known as elastin-der…	22.3427	2.56651	0.514472	3.85154	0.000117378	0.0215865	23.7952	17.8779	2.06528	HUMAN|HGNC=3327|UniProtKB=P15502	ELN	Elastin;ELN;PTN002513045;orthologs	ELASTIN (PTHR24018:SF5)	structural protein(PC00211)	Homo sapiens
HSD11B1	hydroxysteroid 11-beta dehydrogenase 1	The protein encoded by this gene is a microsomal enzyme that catalyzes the conversion of the stress hormone cortisol to the inactive metabolite cortisone. In addition, the encoded protein can catalyze the reverse reaction, the conversion of cortisone to cortisol. Too much cortisol can lead to central obesity, and a particular variation in this gene has been associated with obesity and insulin res…	47.6201	-1.90961	0.343973	-3.85091	0.000117682	0.0215865	36.3586	53.2375	-1.65615	HUMAN|HGNC=5208|UniProtKB=P28845	HSD11B1	11-beta-hydroxysteroid dehydrogenase 1;HSD11B1;PTN002545978;orthologs	11-BETA-HYDROXYSTEROID DEHYDROGENASE 1 (PTHR44279:SF1)	dehydrogenase(PC00092)	Homo sapiens
GPR68	G protein-coupled receptor 68	The protein encoded by this gene is a G protein-coupled receptor for sphingosylphosphorylcholine. The encoded protein is a proton-sensing receptor, inactive at pH 7.8 but active at pH 6.8	807.327	-1.28199	0.181603	-3.83797	0.000124056	0.0225723	553.775	985.501	-1.19854	HUMAN|HGNC=4519|UniProtKB=Q15743	GPR68	Ovarian cancer G-protein coupled receptor 1;GPR68;PTN002517386;orthologs	OVARIAN CANCER G-PROTEIN COUPLED RECEPTOR 1 (PTHR24234:SF5)	G-protein coupled receptor(PC00021)	Homo sapiens
CXCL14		It has been implicated that this cytokine is involved in the homeostasis of monocyte-derived macrophages rather than in inflammation	44.7288	2.47002	0.492137	3.83027	0.000128004	0.0231042	46.854	30.4603	2.0049	HUMAN|HGNC=10640|UniProtKB=O95715	CXCL14	C-X-C motif chemokine 14;CXCL14;PTN002495627;orthologs	C-X-C MOTIF CHEMOKINE 14 (PTHR12015:SF191)	cytokine(PC00083)	Homo sapiens
MMP9	matrix metallopeptidase 9	Proteins of the matrix metalloproteinase (MMP) family are involved in the breakdown of extracellular matrix in normal physiological processes, such as embryonic development, reproduction, and tissue remodeling, as well as in disease processes, such as arthritis and metastasis. Most MMP's are secreted as inactive proproteins which are activated when cleaved by extracellular proteinases. The enzyme…	1541.2	-2.48794	0.497801	-3.8227	0.000131999	0.0236361	608.047	2028.8	-2.01231	HUMAN|HGNC=7176|UniProtKB=P14780	MMP9	Matrix metalloproteinase-9;MMP9;PTN002469000;orthologs	MATRIX METALLOPROTEINASE-9 (PTHR10201:SF30)	metalloprotease(PC00153)	Homo sapiens
IL1A	interleukin 1 alpha	The protein encoded by this gene is a member of the interleukin 1 cytokine family. This cytokine is a pleiotropic cytokine involved in various immune responses, inflammatory processes, and hematopoiesis. This cytokine is produced by monocytes and macrophages as a proprotein, which is proteolytically processed and released in response to cell injury, and thus induces apoptosis	3733.92	-1.33451	0.197162	-3.80151	0.000143819	0.02555	2418.48	4674.16	-1.23724	HUMAN|HGNC=5991|UniProtKB=P01583	IL1A	Interleukin-1 alpha;IL1A;PTN002556541;orthologs	INTERLEUKIN-1 ALPHA (PTHR10078:SF33)	interleukin superfamily(PC00128)	Homo sapiens
IFI6	interferon alpha inducible protein 6	This gene was first identified as one of the many genes induced by interferon. The encoded protein may play a critical role in the regulation of apoptosis. A minisatellite that consists of 26 repeats of a 12 nucleotide repeating element resembling the mammalian splice donor consensus sequence begins near the end of the second exon.	4765.18	1.1677	0.153422	3.798	0.000145868	0.0257115	5847.6	3330.35	1.10653	HUMAN|HGNC=4054|UniProtKB=P09912	IFI6	Interferon alpha-inducible protein 6;IFI6;PTN002497697;orthologs	INTERFERON ALPHA-INDUCIBLE PROTEIN 6 (PTHR16932:SF25)		Homo sapiens
LINC02605	long intergenic non-protein coding RNA 2605		53.0179	-1.99928	0.376462	-3.75678	0.000172111	0.0298705	38.9084	59.4238	-1.69982
PARP14	poly(ADP-ribose) polymerase family member 14	This gene encodes a member of the poly(ADP-ribose) polymerase (PARP) protein family. The encoded anti-apoptotic protein may regulate aerobic glycolysis and promote survival of cancer cells. Increased expression of this gene has been reported in a variety of tumor types.	8068.29	1.12708	0.144279	3.75717	0.000171849	0.0298705	9877.43	5715.76	1.0724	HUMAN|HGNC=29232|UniProtKB=Q460N5	PARP14	Protein mono-ADP-ribosyltransferase PARP14;PARP14;PTN002494687;orthologs	PROTEIN MONO-ADP-RIBOSYLTRANSFERASE PARP14 (PTHR14453:SF89)		Homo sapiens
SERPINB1	serpin family B member 1	The protein encoded by this gene is a member of the serpin family of proteinase inhibitors. Members of this family maintain homeostasis by neutralizing overexpressed proteinase activity through their function as suicide substrates. This protein inhibits the neutrophil-derived proteinases neutrophil elastase, cathepsin G, and proteinase-3 and thus protects tissues from damage at inflammatory sites	2237.41	-1.19428	0.162931	-3.73951	0.000184379	0.0317554	1555.96	2741.68	-1.12561	HUMAN|HGNC=3311|UniProtKB=P30740	SERPINB1	Leukocyte elastase inhibitor;SERPINB1;PTN002479228;orthologs	LEUKOCYTE ELASTASE INHIBITOR (PTHR11461:SF180)	protease inhibitor(PC00191)	Homo sapiens
PLSCR1	phospholipid scramblase 1	This gene encodes a phospholipid scramblase family member. The encoded protein is involved in disruption of the asymmetrical distribution of phospholipids between the inner and outer leaflets of the plasma membrane, resulting in externalization of phosphatidylserine. This cell membrane disruption plays an important role in the blood coagulation cascade as well as macrophage clearing of apoptotic …	1557.15	1.26142	0.183541	3.68535	0.000228385	0.0390365	1926.72	1050.9	1.17544	HUMAN|HGNC=9092|UniProtKB=O15162	PLSCR1	Phospholipid scramblase 1;PLSCR1;PTN002509940;orthologs	PHOSPHOLIPID SCRAMBLASE 1 (PTHR23248:SF38)	transporter(PC00227)	Homo sapiens
MYO3B	myosinIIIB	This gene encodes one of the class III myosins. Myosins are ATPases, activated by actin, that move along actin filaments in the cell. This class of myosins are characterized by an amino-terminal kinase domain and shown to be present in photoreceptors	16.9797	2.70806	0.578824	3.66788	0.000244568	0.0414883	17.8659	14.0894	2.04735	HUMAN|HGNC=15576|UniProtKB=Q8WXR4	MYO3B	Myosin-IIIb;MYO3B;PTN002490704;orthologs	MYOSIN-IIIB (PTHR46256:SF1)		Homo sapiens
TRIM22	tripartite motif containing 22	The protein encoded by this gene is a member of the tripartite motif (TRIM) family. The TRIM motif includes three zinc-binding domains, a RING, a B-box type 1 and a B-box type 2, and a coiled-coil region. This protein localizes to the cytoplasm and its expression is induced by interferon	1046.48	1.34202	0.206569	3.66471	0.000247619	0.0416924	1273.97	697.466	1.23499	HUMAN|HGNC=16379|UniProtKB=Q8IYM9	TRIM22	E3 ubiquitin-protein ligase TRIM22;TRIM22;PTN002515828;orthologs	E3 UBIQUITIN-PROTEIN LIGASE TRIM22 (PTHR24103:SF650)	ubiquitin-protein ligase(PC00234)	Homo sapiens
HSPB1	heat shock protein family B (small) member 1	This gene encodes a member of the small heat shock protein (HSP20) family of proteins. In response to environmental stress, the encoded protein translocates from the cytoplasm to the nucleus and functions as a molecular chaperone that promotes the correct folding of other proteins. This protein plays an important role in the differentiation of a wide variety of cell types. Expression of this gene…	4647.26	1.11618	0.145081	3.66126	0.000250981	0.0419455	5671.33	3313.37	1.0606	HUMAN|HGNC=5246|UniProtKB=P04792	HSPB1	Heat shock protein beta-1;HSPB1;PTN002479704;orthologs	HEAT SHOCK PROTEIN BETA-1 (PTHR45640:SF7)	chaperone(PC00072)	Homo sapiens
SGCD	sarcoglycan, delta (dystrophin-associated glycoprotein)	Acts upstream of or within several processes, including calcium-mediated signaling; cardiac muscle cell contraction; and heart development.	5.26547	5.88122	1.45728	3.63432	0.000278714	0.0462378	5.25026	4.67402	1.05461	HUMAN|HGNC=10807|UniProtKB=Q92629	SGCD	Delta-sarcoglycan;SGCD;PTN002490185;orthologs	DELTA-SARCOGLYCAN (PTHR12939:SF6)	cytoskeletal protein(PC00085)	Homo sapiens
FUT8	fucosyltransferase 8	This gene encodes an enzyme belonging to the family of fucosyltransferases. The product of this gene catalyzes the transfer of fucose from GDP-fucose to N-linked type complex glycopeptides. This enzyme is distinct from other fucosyltransferases which catalyze alpha1-2, alpha1-3, and alpha1-4 fucose addition. The expression of this gene may contribute to the malignancy of cancer cells and to their…	563.802	-1.1201	0.147598	-3.62539	0.000288521	0.0472403	414.136	677.83	-1.06257	HUMAN|HGNC=4019|UniProtKB=Q9BYC5	FUT8	Alpha-(1,6)-fucosyltransferase;FUT8;PTN002490629;orthologs	ALPHA-(1,6)-FUCOSYLTRANSFERASE (PTHR13132:SF29)	glycosyltransferase(PC00111)	Homo sapiens
NFKB2	nuclear factor kappa B subunit 2	This gene encodes a subunit of the transcription factor complex nuclear factor-kappa-B (NFkB). The NFkB complex is expressed in numerous cell types and functions as a central activator of genes involved in inflammation and immune function. The protein encoded by this gene can function as both a transcriptional activator or repressor depending on its dimerization partner. The p100 full-length prot…	2712.82	-1.23509	0.179335	-3.62502	0.000288944	0.0472403	1843.82	3346.57	-1.15238	HUMAN|HGNC=7795|UniProtKB=Q00653	NFKB2	Nuclear factor NF-kappa-B p100 subunit;NFKB2;PTN002516582;orthologs	NUCLEAR FACTOR NF-KAPPA-B P100 SUBUNIT (PTHR24169:SF21)	Rel homology transcription factor(PC00252)	Homo sapiens
S100A9	S100 calcium binding protein A9	The protein encoded by this gene is a member of the S100 family of proteins containing 2 EF-hand calcium-binding motifs. S100 proteins are localized in the cytoplasm and/or nucleus of a wide range of cells, and involved in the regulation of a number of cellular processes such as cell cycle progression and differentiation.	15422.9	-1.10068	0.142532	-3.61798	0.000296907	0.0481928	11011	18849.2	-1.04675	HUMAN|HGNC=10499|UniProtKB=P06702	S100A9	Protein S100-A9;S100A9;PTN002481270;orthologs	PROTEIN S100-A9 (PTHR11639:SF79)	calmodulin-related(PC00061)	Homo sapiens
BCL2A1	BCL2 protein A1	The protein encoded by this gene is able to reduce the release of pro-apoptotic cytochrome c from mitochondria and block caspase activation. This gene is a direct transcription target of NF-kappa B in response to inflammatory mediators, and is up-regulated by different extracellular signals, such as granulocyte-macrophage colony-stimulating factor (GM-CSF), CD40, phorbol ester and inflammatory cy…	19.218	-2.51966	0.536321	-3.60727	0.000309431	0.049867	15.9658	20.4711	-1.93912	HUMAN|HGNC=991|UniProtKB=Q16548	BCL2A1	Bcl-2-related protein A1;BCL2A1;PTN002477649;orthologs	BCL-2-RELATED PROTEIN A1 (PTHR11256:SF10)		Homo sapiens
