# Supplementary material for: Immunostimulatory effects of Streptococcus sanguinis extracellular membrane vesicles protect oral gingival epithelial cells from periodontal pathobiont damage
Source: Infect Immun. 2025 Feb 19;93(3):e00535-24. doi: 10.1128/iai.00535-24 (PMC11895462; doi:10.1128/iai.00535-24)
Supplement: Table S3 — List and sequences of all primers used. [file iai.00535-24-s0005.xlsx]

## Sheet: Sheet1
Name	Sequence (5' to 3')	Justification	Reference
GAPDH F	CAAGGCTGAGAACGGGAAG	qRT-PCR of Homo sapiens GAPDH	Millhouse E. 2014
GAPDH R	GGTGGTGAAGACGCCAGT	qRT-PCR of Homo sapiens GAPDH	Millhouse E. 2014
MX1-qF	CGGAATCTTGACGAAGCCTG	qRT-PCR of Homo sapiens MX1	This study
MX1-qR	CCTTTCCTTCCTCCAGCAGA	qRT-PCR of Homo sapiens MX1	This study
MX2-qF	TCATCAGCCTGGAGATCACC	qRT-PCR of Homo sapiens MX2	This study
MX2-qR	CCACCACCAAGTTGATCGTC	qRT-PCR of Homo sapiens MX2	This study
DSC1-qF	TTCCACAACACGTTCAGCAG	qRT-PCR of Homo sapiens Desmocollin1	This study
DSC1-qR	TCTCACGGTCAATGCTCCTT	qRT-PCR of Homo sapiens Desmocollin1	This study
DSG1-qF	GATGCCTGACTTGCGAGATG	qRT-PCR of Homo sapiens Desmoglein1	This study
DSG1-qR	CAGCACCAGAAACAACCCTC	qRT-PCR of Homo sapiens Desmoglein1	This study
KRT1-qF	TCAACAAGCGGACAAATGCA	qRT-PCR of Homo sapiens Keratin1	This study
KRT1-qR	CAATGATGCTGTCCAGGTCG	qRT-PCR of Homo sapiens Keratin1	This study
IFIT1-qF	TGGACCCTGAAAACCCTGAA	qRT-PCR of Homo sapiens IFIT1	This study
IFIT1-qR	TCTGTGAGGACATGTTGGCT	qRT-PCR of Homo sapiens IFIT1	This study
MMP9-qF	TTGACAGCGACAAGAAGTGG	qRT-PCR of Homo sapiens MMP9	https://doi.org/10.1096/fj.10-174904
MMP9-qR	GCCATTCACGTCGTCCTTAT	qRT-PCR of Homo sapiens MMP9	https://doi.org/10.1096/fj.10-174904
MMP2-qF	AGGGCACATCCTATGACAGC	qRT-PCR of Homo sapiens MMP2	This study
MMP2-qR	ATTTGTTGC CCAGGAAAGTG	qRT-PCR of Homo sapiens MMP2	This study
SSA1882_1F	ACAGCTGAACTTGTAAACATGCTG	PCR overlap extension to delete S. sanguinis SSA1882 and substitute aph3 for kanamycin resistance	This study
SSA1882_kan1R	GGTATAATCTTACCTATCACCTCTGATGAACTAGCTGCCGCCTGC	PCR overlap extension to delete S. sanguinis SSA1882 and substitute aph3 for kanamycin resistance	This study
SSA1882_kan2F	CTTTTCTAAAAGTTCGCTAGATAGGATAATCCAGGTGCCAGCCAG	PCR overlap extension to delete S. sanguinis SSA1882 and substitute aph3 for kanamycin resistance	This study
SSA1882_2R	AGCTGCTAATTGGTTCTCGTCT	PCR overlap extension to delete S. sanguinis SSA1882 and substitute aph3 for kanamycin resistance	This study
SSA2004_1F	ACTGGCCTCAACGACCGTCAA	PCR overlap extension to delete S. sanguinis SSA2004 and substitute aph3 for kanamycin resistance	This study
SSA2004_kan1R	GGTATAATCTTACCTATCACCTGCAACTGAGCCCACACCGACAGA	PCR overlap extension to delete S. sanguinis SSA2004 and substitute aph3 for kanamycin resistance	This study
SSA2004_kan2F	CTTTTCTAAAAGTTCGCTAGATAGGTGAAGAAGTCTCGTGTCGAT	PCR overlap extension to delete S. sanguinis SSA2004 and substitute aph3 for kanamycin resistance	This study
SSA2004_2R	TTGATACGAGTCAGGGTCTTTTCAATCTC	PCR overlap extension to delete S. sanguinis SSA2004 and substitute aph3 for kanamycin resistance	This study
DAPK1-qF	CGGAGAAGATCAAGTGCTGC	qRT-PCR of Homo sapiens DAPK1	This study
DAPK1-qF	GGTAGATCATGACGGGCTCA	qRT-PCR of Homo sapiens DAPK1	This study
XAF1-qF	CTTCCAAGTCAAGCTGCTGA	qRT-PCR of Homo sapiens XAF1	This study
XAF1-qR	AGGATGCCACACTGAGAACA	qRT-PCR of Homo sapiens XAF1	This study
